# Supplementary material for: Genome wide prediction of protein function via a generic knowledge discovery approach based on evidence integration
Source: BMC Bioinformatics. 2006 May 25;7:268. doi: 10.1186/1471-2105-7-268 (PMC1481625; doi:10.1186/1471-2105-7-268)
Supplement: Additional File 1 — CompMIPS. A complete list for comparison of our predictions with their MIPS description. [file 1471-2105-7-268-S1.xls]

## Sheet: Sheet1
ORF/Gene	Ontology	Our Prediction	MIPS description
AEP1	BP	biosynthesis	PROTEIN SYNTHESIS\translational control; TRANSCRIPTION
APL1	CC	AP-2 adaptor complex	cell periphery; transport vesicles
APL3	BP	intracellular protein transport	CELLULAR TRANSPORT, TRANSPORT FACILITATION AND TRANSPORT ROUTES\transport routes\cellular import
APL3	CC	AP-2 adaptor complex	cytoplasm; transport vesicles
APL6	BP	Golgi to vacuole transport	CELLULAR TRANSPORT, TRANSPORT FACILITATION AND TRANSPORT ROUTES\transport routes\cellular import
APL6	CC	cytoplasm	cytoplasm; golgi
APM3	BP	Golgi to vacuole transport	CELLULAR TRANSPORT, TRANSPORT FACILITATION AND TRANSPORT ROUTES\transport routes\cellular import
APM4	CC	AP-2 adaptor complex; cytoplasm	cell periphery; transport vesicles
APS2	CC	AP-2 adaptor complex	cell periphery; transport vesicles
APS3	BP	Golgi to vacuole transport	CELLULAR TRANSPORT, TRANSPORT FACILITATION AND TRANSPORT ROUTES\transport routes\cellular import
ASC1	BP	biosynthesis	PROTEIN SYNTHESIS\ribosome biogenesis; PROTEIN SYNTHESIS\translation
ASC1	CC	cytosolic small ribosomal subunit ( sensu Eukarya ); ribonucleoprotein complex	cytoplasm
ASC1	MF	structural constituent of ribosome	GTP-binding proteins\trimeric GTP-proteins\beta subunits
BET5	CC	cytoplasm	golgi
CAC2	CC	chromatin assembly complex	nucleus
COP1	CC	coated vesicle; COPI vesicle coat	golgi; transport vesicles
DLD2	CC	cytoplasm	cytoskeleton; mitochondria
EDC3	CC	ribonucleoprotein complex	nucleus
EMP24	BP	ER to Golgi transport; ER-associated protein catabolism	CELLULAR TRANSPORT, TRANSPORT FACILITATION AND TRANSPORT ROUTES\transport routes\vesicular transport (Golgi network, etc.)
EMP24	CC	COPII vesicle coat; COPII-coated vesicle	transport vesicles
ERG28	BP	biosynthesis	METABOLISM\lipid, fatty acid and isoprenoid metabolism\lipid, fatty acid and isoprenoid biosynthesis\isoprenoid biosynthesis\tetracyclic and pentacyclic triterpenes (cholesterin, steroids and hopanoids) biosynthesis
ERP1	CC	COPII-coated vesicle	mitochondria
ERP2	CC	COPII-coated vesicle	ER
ERV25	CC	COPII-coated vesicle; cytoplasm	ER; transport vesicles
GLE1	BP	mRNA-nucleus export	CELLULAR TRANSPORT, TRANSPORT FACILITATION AND TRANSPORT ROUTES\transport routes\nuclear transport; CELLULAR TRANSPORT, TRANSPORT FACILITATION AND TRANSPORT ROUTES\transported compounds (substrates)\RNA transport
IFH1	CC	cytoplasm; ribonucleoprotein complex	nucleus
KGD2	BP	catabolism; organic acid metabolism	METABOLISM\C-compound and carbohydrate metabolism\C-compound and carbohydrate utilization
KGD2	CC	cytoplasm; nucleoid	mitochondria
LIN1	CC	cytoplasm	cytoplasm; nucleus
MCD1	BP	mitotic sister chromatid cohesion	CELL CYCLE AND DNA PROCESSING\cell cycle\mitotic cell cycle and cell cycle control; CELL CYCLE AND DNA PROCESSING\cell cycle\nuclear and chromosomal cycle\chromosome condensation
MSI1	CC	chromatin assembly complex	cytoplasm; nucleus
MSS18	BP	biosynthesis	TRANSCRIPTION\RNA processing\mRNA processing (splicing, 5'-, 3'-end processing)\splicing
MSS18	CC	cytoplasm	mitochondria
NOP58	CC	ribonucleoprotein complex	nucleus
NUT1	BP	nucleobase, nucleoside, nucleotide and nucleic acid metabolism	TRANSCRIPTION\RNA synthesis\mRNA synthesis\transcriptional control
PEP8	BP	protein-Golgi retention	PROTEIN FATE (folding, modification, destination)\protein targeting, sorting and translocation
PET112	BP	nucleobase, nucleoside, nucleotide and nucleic acid metabolism; protein metabolism	PROTEIN SYNTHESIS
PMP2	BP	regulation of pH	INTERACTION WITH THE CELLULAR ENVIRONMENT\ionic homeostasis\homeostasis of cations\homeostasis of protons
RED1	CC	chromosome; nucleus	cytoplasm
RLF2	CC	chromatin assembly complex	nucleus
RSC1	CC	nucleus	nucleus
RSC2	BP	nucleobase, nucleoside, nucleotide and nucleic acid metabolism	BIOGENESIS OF CELLULAR COMPONENTS\nucleus\organization of chromosome structure; CELL CYCLE AND DNA PROCESSING\DNA processing\DNA restriction or modification\DNA conformation modification (e.g. chromatin)
RSC2	CC	nucleus	nucleus
RSC8	CC	SWI/SNF complex	nucleus
SEC13	BP	snRNP protein-nucleus import; tRNA-nucleus export	CELLULAR TRANSPORT, TRANSPORT FACILITATION AND TRANSPORT ROUTES\transport routes\vesicular transport (Golgi network, etc.)
SEC13	CC	cytoplasm; nucleus	cytoplasm; transport vesicles
SEC21	BP	ER to Golgi transport	CELLULAR TRANSPORT, TRANSPORT FACILITATION AND TRANSPORT ROUTES\transport routes\vesicular transport (Golgi network, etc.)
SEC21	CC	COPI vesicle coat; cytoplasm	golgi; transport vesicles
SEC26	CC	COPI vesicle coat	golgi; transport vesicles
SEC27	CC	coated vesicle; COPI vesicle coat	golgi; transport vesicles
SEC28	CC	COPI vesicle coat	golgi; transport vesicles
SEC5	BP	Golgi to plasma membrane transport	CELLULAR TRANSPORT, TRANSPORT FACILITATION AND TRANSPORT ROUTES\transport routes\cellular export and secretion
SEC5	CC	cell cortex; cytoplasm	cell periphery; cytoplasm
SEC65	BP	protein-ER targeting	PROTEIN FATE (folding, modification, destination)\protein targeting, sorting and translocation
SEC65	CC	cytoplasm	cytoplasm; ER
SGF29	BP	nucleobase, nucleoside, nucleotide and nucleic acid metabolism; protein metabolism	PROTEIN FATE (folding, modification, destination)\protein modification\modification by acetylation, deacetylation
SGF29	CC	Nucleus	Nucleus
SMY2	CC	Cytoplasm	cytoplasm; cytoskeleton
SNT309	BP	nuclear mRNA splicing, via spliceosome	TRANSCRIPTION\RNA processing\mRNA processing (splicing, 5'-, 3'-end processing)\splicing
SNT309	CC	ribonucleoprotein complex	nucleus
SPP381	BP	nuclear mRNA splicing, via spliceosome	TRANSCRIPTION\RNA processing\mRNA processing (splicing, 5'-, 3'-end processing)\splicing
SPP381	CC	ribonucleoprotein complex	mitochondria; nucleus
TRS20	CC	cytoplasm	golgi
TRS31	CC	cytoplasm	golgi
TRS33	CC	cytoplasm	ER;golgi
UPF3	CC	cytoplasm; ribonucleoprotein complex	cytoplasm; nucleus
VPS17	BP	protein-Golgi retention	PROTEIN FATE (folding, modification, destination)\protein targeting, sorting and translocation
VPS29	BP	protein metabolism;protein-Golgi retention	CELLULAR TRANSPORT, TRANSPORT FACILITATION AND TRANSPORT ROUTES\transport routes\vesicular transport (Golgi network, etc.);PROTEIN FATE (folding, modification, destination)\protein targeting, sorting and translocation
VPS29	CC	cytoplasm	cytoplasm; golgi
YDL014W	BP	nucleobase, nucleoside, nucleotide and nucleic acid metabolism; rRNA modification	TRANSCRIPTION\RNA processing\rRNA processing
YDL014W	CC	nucleus; ribonucleoprotein complex	nucleus
YDL063C	CC	cytosolic large ribosomal subunit (sensu Eukarya)	cytoplasm; nucleus
YDR115W	BP	biosynthesis; protein metabolism	BIOGENESIS OF CELLULAR COMPONENTS\mitochondrion; PROTEIN SYNTHESIS\ribosome biogenesis
YDR115W	CC	mitochondrial large ribosomal subunit; ribonucleoprotein complex	mitochondria
YGL068W	BP	fatty acid metabolism; protein metabolism	BIOGENESIS OF CELLULAR COMPONENTS\mitochondrion; PROTEIN SYNTHESIS\ribosome biogenesis\ribosomal proteins
YGL068W	CC	mitochondrial large ribosomal subunit; ribonucleoprotein complex	mitochondria
YGR207C	CC	cytoplasm	mitochondria
ZIP2	BP	cell growth and/or maintenance	CELL CYCLE AND DNA PROCESSING\cell cycle\meiosis; CELL CYCLE AND DNA PROCESSING\DNA processing\DNA recombination and DNA repair
