# Supplementary material for: Genome wide prediction of protein function via a generic knowledge discovery approach based on evidence integration
Source: BMC Bioinformatics. 2006 May 25;7:268. doi: 10.1186/1471-2105-7-268 (PMC1481625; doi:10.1186/1471-2105-7-268)
Supplement: Additional File 6 — ReleaseA_BP. [see Additional file 5] for detailed description. [file 1471-2105-7-268-S6.xls]

## Sheet: BP-12252
Gene_name	GO_prediction	Precision
APL5	Golgi to vacuole transport	0.99
APM3	Golgi to vacuole transport	0.99
APL6	Golgi to vacuole transport	0.98
APS3	Golgi to vacuole transport	0.98
SEC13	mRNA-nucleus export	0.98
SEC13	rRNA-nucleus export	0.98
SEC13	snRNA-nucleus export	0.98
SEC13	tRNA-nucleus export	0.98
SEC13	snRNP protein-nucleus import	0.97
SEC13	ribosomal protein-nucleus import	0.97
SEC13	protein-nucleus export	0.97
SEC13	mRNA-binding (hnRNP) protein-nucleus import	0.97
SEC13	NLS-bearing substrate-nucleus import	0.97
PET112	biosynthesis	0.96
SEC65	protein-ER targeting	0.96
VPS29	protein-Golgi retention	0.96
MCD1	mitotic sister chromatid cohesion	0.95
PEP8	protein-Golgi retention	0.95
PET112	protein metabolism	0.95
SEC13	ER to Golgi transport	0.95
YDR115W	biosynthesis	0.95
ASC1	biosynthesis	0.94
GLE1	mRNA-nucleus export	0.94
MSS18	biosynthesis	0.94
SEC13	protein-nucleus import	0.94
VPS17	protein-Golgi retention	0.94
VPS29	protein metabolism	0.94
YGL068W	biosynthesis	0.94
YKL161C	biosynthesis	0.94
EMP24	ER to Golgi transport	0.93
KGD2	organic acid metabolism	0.93
RSC1	nucleobase, nucleoside, nucleotide and nucleic acid metabolism	0.93
YDL014W	nucleobase, nucleoside, nucleotide and nucleic acid metabolism	0.93
ERG28	biosynthesis	0.92
KGD2	catabolism	0.92
SNT309	nuclear mRNA splicing, via spliceosome	0.92
YDR115W	protein metabolism	0.92
AEP1	biosynthesis	0.91
EMP24	ER-associated protein catabolism	0.91
PMP2	regulation of pH	0.91
RSC6	chromatin remodeling	0.91
SEC21	ER to Golgi transport	0.91
SPP381	nuclear mRNA splicing, via spliceosome	0.91
UPF3	biosynthesis	0.91
VPH2	ion homeostasis	0.91
VPH2	cell homeostasis	0.91
ZIP2	cell growth and/or maintenance	0.91
APL3	intracellular protein transport	0.9
NOP58	rRNA modification	0.9
NUT1	nucleobase, nucleoside, nucleotide and nucleic acid metabolism	0.9
PET112	nucleobase, nucleoside, nucleotide and nucleic acid metabolism	0.9
RSC2	nucleobase, nucleoside, nucleotide and nucleic acid metabolism	0.9
SEC5	Golgi to plasma membrane transport	0.9
SGF29	nucleobase, nucleoside, nucleotide and nucleic acid metabolism	0.9
SGF29	protein metabolism	0.9
UPF3	mRNA catabolism	0.9
UPF3	mRNA catabolism, nonsense-mediated	0.9
VPH2	protein metabolism	0.9
YDL014W	rRNA modification	0.9
YGL068W	fatty acid metabolism	0.9
YGL068W	protein metabolism	0.9
ASC1	protein metabolism	0.89
CAC2	nucleosome assembly	0.89
COG4	ER to Golgi transport	0.89
CWC23	U2-type spliceosome dissembly	0.89
ERV25	ER to Golgi transport	0.89
GLE1	rRNA-nucleus export	0.89
KGD2	amine metabolism	0.89
SEC5	vesicle fusion	0.89
YPR004C	organic acid metabolism	0.89
CAF17	catabolism	0.88
CLB6	protein metabolism	0.88
ERP1	catabolism	0.88
ERP2	ER to Golgi transport	0.88
HBS1	biosynthesis	0.88
MCD1	sporulation	0.88
SEC13	protein metabolism	0.88
SEC26	ER to Golgi transport	0.88
SEC65	protein metabolism	0.88
SNT309	nucleobase, nucleoside, nucleotide and nucleic acid metabolism	0.88
SPC1	protein metabolism	0.88
YGL068W	energy pathways	0.88
YPR004C	amino acid and derivative metabolism	0.88
YPR004C	biosynthesis	0.88
CLB6	phosphorus metabolism	0.87
ERV25	cell growth and/or maintenance	0.87
GUA1	biosynthesis	0.87
KGD2	amino acid and derivative metabolism	0.87
KGD2	carbohydrate metabolism	0.87
KGD2	ketone metabolism	0.87
MSI1	nucleosome assembly	0.87
MSS18	protein metabolism	0.87
RED1	nucleobase, nucleoside, nucleotide and nucleic acid metabolism	0.87
RLF2	DNA repair	0.87
SEC13	nucleobase, nucleoside, nucleotide and nucleic acid metabolism	0.87
SEC13	cell growth and/or maintenance	0.87
SEC21	cell growth and/or maintenance	0.87
SEC6	Golgi to plasma membrane transport	0.87
SPP381	nucleobase, nucleoside, nucleotide and nucleic acid metabolism	0.87
TRS20	cell growth and/or maintenance	0.87
TRS20	ER to Golgi transport	0.87
UPF3	nucleobase, nucleoside, nucleotide and nucleic acid metabolism	0.87
UPF3	catabolism	0.87
YDL014W	cell growth and/or maintenance	0.87
YDL193W	biosynthesis	0.87
YGL068W	organic acid metabolism	0.87
YGR012W	biosynthesis	0.87
YJL057C	biosynthesis	0.87
YKL171W	biosynthesis	0.87
YOR356W	nucleobase, nucleoside, nucleotide and nucleic acid metabolism	0.87
YOR356W	organic acid metabolism	0.87
CBP6	biosynthesis	0.86
COG4	retrograde transport, vesicle recycling within Golgi	0.86
CWC2	nuclear mRNA splicing, via spliceosome	0.86
EMP24	catabolism	0.86
ERV25	ER-associated protein catabolism	0.86
MSI1	nucleobase, nucleoside, nucleotide and nucleic acid metabolism	0.86
RSC4	nucleobase, nucleoside, nucleotide and nucleic acid metabolism	0.86
SEC3	Golgi to plasma membrane transport	0.86
SIK1	rRNA modification	0.86
SNF7	protein-Golgi retention	0.86
VPH2	vacuolar acidification	0.86
VPS29	cell growth and/or maintenance	0.86
YDR020C	nucleobase, nucleoside, nucleotide and nucleic acid metabolism	0.86
YDR532C	protein metabolism	0.86
BET5	ER to Golgi transport	0.85
CAF17	phosphorus metabolism	0.85
CSM1	biosynthesis	0.85
CWC22	nuclear mRNA splicing, via spliceosome	0.85
EDC3	nuclear mRNA splicing, via spliceosome	0.85
KAR5	mitotic chromosome segregation	0.85
KGD2	biosynthesis	0.85
MSI1	DNA repair	0.85
RED1	cell growth and/or maintenance	0.85
RSC8	chromatin remodeling	0.85
SEC26	retrograde transport, Golgi to ER	0.85
SEC3	cellular morphogenesis	0.85
SEC5	vesicle docking during the process of exocytosis	0.85
VTC3	protein metabolism	0.85
YGR207C	organic acid metabolism	0.85
YPR004C	amine metabolism	0.85
ADE13	biosynthesis	0.84
AME1	chromosome segregation	0.84
APJ1	cell homeostasis	0.84
APJ1	ion homeostasis	0.84
BET3	ER to Golgi transport	0.84
CAF17	nucleobase, nucleoside, nucleotide and nucleic acid metabolism	0.84
CBS2	biosynthesis	0.84
COG4	cell growth and/or maintenance	0.84
DDC1	response to endogenous stimulus	0.84
DLD2	nucleobase, nucleoside, nucleotide and nucleic acid metabolism	0.84
IFH1	nucleobase, nucleoside, nucleotide and nucleic acid metabolism	0.84
KEL2	regulation of cell shape	0.84
KGD2	energy pathways	0.84
LIN1	cell growth and/or maintenance	0.84
MBB1	biosynthesis	0.84
PDX3	protein metabolism	0.84
PRP46	Golgi to vacuole transport	0.84
SEC27	ER to Golgi transport	0.84
SEC28	ER to Golgi transport	0.84
SEC3	cell growth and/or maintenance	0.84
SEC5	cell growth and/or maintenance	0.84
SEC6	cell growth and/or maintenance	0.84
SEC65	cell growth and/or maintenance	0.84
SGF29	chromatin modification	0.84
SGF73	protein metabolism	0.84
SMY2	cell growth and/or maintenance	0.84
TRS31	cell growth and/or maintenance	0.84
VPH2	energy pathways	0.84
VPH2	carbohydrate metabolism	0.84
YDL012C	biosynthesis	0.84
YDL014W	mRNA-nucleus export	0.84
APL1	cell growth and/or maintenance	0.83
ASC1	cell growth and/or maintenance	0.83
COG4	intra-Golgi transport	0.83
COG6	ER to Golgi transport	0.83
CWC23	nucleobase, nucleoside, nucleotide and nucleic acid metabolism	0.83
DDC1	DNA damage response, signal transduction resulting in cell cycle arrest	0.83
ERP1	ER to Golgi transport	0.83
GLE1	nucleobase, nucleoside, nucleotide and nucleic acid metabolism	0.83
KEL2	conjugation	0.83
NAS6	ubiquitin-dependent protein catabolism	0.83
OYE2	cellular morphogenesis	0.83
SAM2	biosynthesis	0.83
SEC26	cell growth and/or maintenance	0.83
SEC3	vesicle fusion	0.83
SGF29	cell growth and/or maintenance	0.83
STP4	cell growth and/or maintenance	0.83
TRS33	cell growth and/or maintenance	0.83
VPS35	cell growth and/or maintenance	0.83
AEP2	biosynthesis	0.82
AME1	cell growth and/or maintenance	0.82
APS3	cell growth and/or maintenance	0.82
BET5	cell growth and/or maintenance	0.82
CLB6	cell growth and/or maintenance	0.82
COP1	ER to Golgi transport	0.82
ERV46	ER to Golgi transport	0.82
IMD1	biosynthesis	0.82
KRE11	cell growth and/or maintenance	0.82
NAS6	catabolism	0.82
OYE2	cell growth and/or maintenance	0.82
RLF2	chromatin silencing	0.82
SDS24	protein metabolism	0.82
SEC6	vesicle fusion	0.82
SEC6	vesicle docking during the process of exocytosis	0.82
SEC6	cellular morphogenesis	0.82
SGF73	nucleobase, nucleoside, nucleotide and nucleic acid metabolism	0.82
TRS23	cell growth and/or maintenance	0.82
TRS31	ER to Golgi transport	0.82
UPF3	protein metabolism	0.82
YDL014W	catabolism	0.82
YDR341C	nucleobase, nucleoside, nucleotide and nucleic acid metabolism	0.82
YGR219W	biosynthesis	0.82
YJL057C	protein metabolism	0.82
YLR426W	biosynthesis	0.82
YOR356W	phosphorus metabolism	0.82
YOR356W	amine metabolism	0.82
AEP2	nucleobase, nucleoside, nucleotide and nucleic acid metabolism	0.81
CWC23	nuclear mRNA splicing, via spliceosome	0.81
GLE1	snRNA-nucleus export	0.81
GSG1	cell growth and/or maintenance	0.81
GUA1	CTP biosynthesis	0.81
IMD1	GTP biosynthesis	0.81
KAR5	cell growth and/or maintenance	0.81
MSH5	nucleobase, nucleoside, nucleotide and nucleic acid metabolism	0.81
RSC2	cell growth and/or maintenance	0.81
SEC3	vesicle docking during the process of exocytosis	0.81
SEC5	cellular morphogenesis	0.81
SNZ3	biosynthesis	0.81
STP3	nucleobase, nucleoside, nucleotide and nucleic acid metabolism	0.81
TOF2	DNA strand elongation	0.81
VPS30	vacuolar transport	0.81
VPS38	vacuolar transport	0.81
VPS54	Golgi to vacuole transport	0.81
YDL014W	biosynthesis	0.81
APM4	cell growth and/or maintenance	0.8
CAC2	chromatin silencing	0.8
CBP6	protein metabolism	0.8
CLB6	regulation of protein kinase activity	0.8
CWC22	cell growth and/or maintenance	0.8
DLD2	cell growth and/or maintenance	0.8
EDC3	biosynthesis	0.8
ERV25	catabolism	0.8
FMP40	protein metabolism	0.8
ICL1	energy pathways	0.8
RSC4	cell growth and/or maintenance	0.8
SEC13	nuclear pore organization and biogenesis	0.8
SGF29	conjugation	0.8
SGF29	histone acetylation	0.8
TRS120	cell growth and/or maintenance	0.8
TRS130	ER to Golgi transport	0.8
TRS23	ER to Golgi transport	0.8
TRS33	ER to Golgi transport	0.8
VPS16	cell growth and/or maintenance	0.8
VPS16	vacuole fusion, non-autophagic	0.8
VPS35	protein metabolism	0.8
VPS35	protein-Golgi retention	0.8
YDL193W	protein metabolism	0.8
YDR115W	energy pathways	0.8
YGR207C	amino acid and derivative metabolism	0.8
YMR163C	protein metabolism	0.8
YOL083W	biosynthesis	0.8
YOR356W	amino acid and derivative metabolism	0.8
APL6	cell growth and/or maintenance	0.79
CAC2	DNA repair	0.79
CAF17	deadenylation-dependent decapping	0.79
CAF17	mRNA catabolism, nonsense-mediated	0.79
CIN2	cell growth and/or maintenance	0.79
CLF1	nuclear mRNA splicing, via spliceosome	0.79
CLF1	nucleobase, nucleoside, nucleotide and nucleic acid metabolism	0.79
CSM3	mRNA-nucleus export	0.79
CWC21	nucleobase, nucleoside, nucleotide and nucleic acid metabolism	0.79
DDC1	chromatin silencing at telomere	0.79
DDC1	nucleobase, nucleoside, nucleotide and nucleic acid metabolism	0.79
ERP1	cell growth and/or maintenance	0.79
ERR1	biosynthesis	0.79
ERV25	protein metabolism	0.79
NIS1	cell growth and/or maintenance	0.79
NPL4	ubiquitin-dependent protein catabolism	0.79
OYE2	exocytosis	0.79
PEP5	vacuole fusion, non-autophagic	0.79
PMP2	proton transport	0.79
RIB7	biosynthesis	0.79
RLF2	nucleosome assembly	0.79
RSC1	cell growth and/or maintenance	0.79
SEC21	retrograde transport, Golgi to ER	0.79
SEC28	retrograde transport, Golgi to ER	0.79
SGF29	establishment and/or maintenance of chromatin architecture	0.79
SOG2	protein metabolism	0.79
YBR270C	ubiquitin-dependent protein catabolism	0.79
YDL014W	rRNA processing	0.79
YDR132C	mRNA-nucleus export	0.79
YHL018W	biosynthesis	0.79
YOL070C	mRNA-nucleus export	0.79
BDF2	nucleobase, nucleoside, nucleotide and nucleic acid metabolism	0.78
CBS2	protein metabolism	0.78
COP1	intra-Golgi transport	0.78
EDC3	nucleobase, nucleoside, nucleotide and nucleic acid metabolism	0.78
ERG28	lipid metabolism	0.78
FAR10	cell growth and/or maintenance	0.78
FAR11	biosynthesis	0.78
FMP42	nucleobase, nucleoside, nucleotide and nucleic acid metabolism	0.78
GLE1	tRNA-nucleus export	0.78
GPA2	cell growth and/or maintenance	0.78
HBS1	protein metabolism	0.78
IMD1	nucleobase, nucleoside, nucleotide and nucleic acid metabolism	0.78
KGD2	coenzyme and prosthetic group metabolism	0.78
MSI1	chromatin silencing	0.78
NOP15	ribosome-nucleus export	0.78
PDX3	cell growth and/or maintenance	0.78
PHM8	biosynthesis	0.78
PRM1	nucleobase, nucleoside, nucleotide and nucleic acid metabolism	0.78
RSC8	chromatin silencing at telomere	0.78
SEC26	intra-Golgi transport	0.78
SEC28	intra-Golgi transport	0.78
SEC28	cell growth and/or maintenance	0.78
SEC5	cytokinesis	0.78
SGF29	G1-specific transcription in mitotic cell cycle	0.78
SGF73	cell growth and/or maintenance	0.78
SMY2	nucleobase, nucleoside, nucleotide and nucleic acid metabolism	0.78
SYF1	nuclear mRNA splicing, via spliceosome	0.78
THR1	organic acid metabolism	0.78
TRS120	ER to Golgi transport	0.78
VPS24	cell growth and/or maintenance	0.78
VPS29	retrograde transport, endosome to Golgi	0.78
YBR159W	biosynthesis	0.78
YDL014W	processing of 20S pre-rRNA	0.78
YDL014W	35S primary transcript processing	0.78
YGL102C	biosynthesis	0.78
YGR207C	amine metabolism	0.78
YGR207C	NADH oxidation	0.78
YJL057C	nucleobase, nucleoside, nucleotide and nucleic acid metabolism	0.78
YKL161C	protein metabolism	0.78
YNR036C	biosynthesis	0.78
YOL070C	nucleobase, nucleoside, nucleotide and nucleic acid metabolism	0.78
YOR356W	NADH oxidation	0.78
YPL146C	nucleobase, nucleoside, nucleotide and nucleic acid metabolism	0.78
YPR004C	NADH oxidation	0.78
YPR004C	energy pathways	0.78
APS2	cell growth and/or maintenance	0.77
CLB6	G2/M transition of mitotic cell cycle	0.77
COG6	intra-Golgi transport	0.77
COG6	retrograde transport, vesicle recycling within Golgi	0.77
CSM1	cell growth and/or maintenance	0.77
DLD2	cellular morphogenesis	0.77
GAL1	alcohol metabolism	0.77
GLE1	snRNP protein-nucleus import	0.77
GLE1	protein-nucleus export	0.77
GLE1	ribosomal protein-nucleus import	0.77
GLE1	NLS-bearing substrate-nucleus import	0.77
GLE1	mRNA-binding (hnRNP) protein-nucleus import	0.77
KEL1	conjugation	0.77
MCD1	mitotic chromosome segregation	0.77
MSS18	cell growth and/or maintenance	0.77
NAS6	protein metabolism	0.77
NEM1	sporulation	0.77
NIP7	nucleobase, nucleoside, nucleotide and nucleic acid metabolism	0.77
NSA2	ribosome-nucleus export	0.77
PEP8	cell growth and/or maintenance	0.77
RSC2	chromatin remodeling	0.77
RSC8	protein-nucleus import	0.77
SEC5	establishment of cell polarity (sensu Saccharomyces)	0.77
SPO7	sporulation	0.77
SPP381	spliceosome assembly	0.77
TOF2	DNA topological change	0.77
YBR094W	nucleobase, nucleoside, nucleotide and nucleic acid metabolism	0.77
YDR115W	cell growth and/or maintenance	0.77
YGR012W	protein metabolism	0.77
YJL084C	cell growth and/or maintenance	0.77
AME1	nuclear migration (sensu Saccharomyces)	0.76
BET3	cell growth and/or maintenance	0.76
CAF17	protein amino acid phosphorylation	0.76
CAJ1	biosynthesis	0.76
CBP6	cell growth and/or maintenance	0.76
COG6	cell growth and/or maintenance	0.76
GAL1	carbohydrate metabolism	0.76
GSG1	ER to Golgi transport	0.76
KEL1	cellular morphogenesis	0.76
KIN3	cell growth and/or maintenance	0.76
KRE11	ER to Golgi transport	0.76
MSB1	cellular morphogenesis	0.76
PAA1	protein metabolism	0.76
RSC4	chromatin remodeling	0.76
SCO2	biosynthesis	0.76
SGF73	conjugation	0.76
SPC1	signal peptide processing	0.76
THR1	biosynthesis	0.76
VTC3	cell growth and/or maintenance	0.76
YBR293W	cell growth and/or maintenance	0.76
YHR020W	biosynthesis	0.76
YLR352W	cell growth and/or maintenance	0.76
YML053C	biosynthesis	0.76
YNL155W	protein metabolism	0.76
ADE13	nucleobase, nucleoside, nucleotide and nucleic acid metabolism	0.75
AEP1	protein metabolism	0.75
AIR1	cell growth and/or maintenance	0.75
ATG12	protein-vacuolar targeting	0.75
CBP6	iron ion transport	0.75
CBP6	mitochondrial magnesium ion transport	0.75
CLB6	G1/S transition of mitotic cell cycle	0.75
CWC2	nucleobase, nucleoside, nucleotide and nucleic acid metabolism	0.75
FAA3	biosynthesis	0.75
FAP1	cell growth and/or maintenance	0.75
HEM4	biosynthesis	0.75
MCD1	synaptonemal complex formation	0.75
MCD1	DNA-dependent DNA replication	0.75
MCD1	double-strand break repair	0.75
MSS18	iron ion transport	0.75
MSS18	mitochondrial magnesium ion transport	0.75
NIP7	biosynthesis	0.75
NUT1	cell growth and/or maintenance	0.75
PEP8	retrograde transport, endosome to Golgi	0.75
PMP2	cation transport	0.75
RMD1	nucleobase, nucleoside, nucleotide and nucleic acid metabolism	0.75
SCO1	cell growth and/or maintenance	0.75
SEC13	nuclear membrane organization and biogenesis	0.75
SGF73	chromatin modification	0.75
SLD2	DNA replication initiation	0.75
SMY2	endocytosis	0.75
SOR1	cell growth and/or maintenance	0.75
VPH2	glycogen metabolism	0.75
VPH2	cell growth and/or maintenance	0.75
YDL063C	cell growth and/or maintenance	0.75
YDR341C	protein metabolism	0.75
YFL040W	biosynthesis	0.75
YJU2	nuclear mRNA splicing, via spliceosome	0.75
YLR003C	nucleobase, nucleoside, nucleotide and nucleic acid metabolism	0.75
YLR352W	ubiquitin-dependent protein catabolism	0.75
YNR074C	biosynthesis	0.75
YPT35	cell growth and/or maintenance	0.75
APM3	cell growth and/or maintenance	0.74
COG7	cell growth and/or maintenance	0.74
ERP1	protein metabolism	0.74
ISU2	cell growth and/or maintenance	0.74
KEL1	phosphorus metabolism	0.74
LIT1	cell ion homeostasis	0.74
PHO12	cell growth and/or maintenance	0.74
RED1	meiosis	0.74
SDA1	ribosome-nucleus export	0.74
SEC3	establishment of cell polarity (sensu Saccharomyces)	0.74
SGF29	protein amino acid acetylation	0.74
SGF73	establishment and/or maintenance of chromatin architecture	0.74
SOH1	purine nucleotide biosynthesis	0.74
SRD1	cell growth and/or maintenance	0.74
THR1	sulfur metabolism	0.74
TRS130	cell growth and/or maintenance	0.74
VPS64	cell growth and/or maintenance	0.74
YAL053W	biosynthesis	0.74
YER067W	cell growth and/or maintenance	0.74
YGL242C	nucleobase, nucleoside, nucleotide and nucleic acid metabolism	0.74
YGR058W	protein metabolism	0.74
YGR210C	nucleobase, nucleoside, nucleotide and nucleic acid metabolism	0.74
YJL068C	protein metabolism	0.74
YPR004C	nucleobase, nucleoside, nucleotide and nucleic acid metabolism	0.74
YTM1	cell growth and/or maintenance	0.74
ZDS2	nucleobase, nucleoside, nucleotide and nucleic acid metabolism	0.74
ZIP2	synaptonemal complex formation	0.74
AKL1	protein metabolism	0.73
CIN2	mitotic anaphase B	0.73
CLB6	mitotic spindle assembly (sensu Fungi)	0.73
CWC22	nucleobase, nucleoside, nucleotide and nucleic acid metabolism	0.73
EDC3	mRNA-nucleus export	0.73
FAP1	nucleobase, nucleoside, nucleotide and nucleic acid metabolism	0.73
FPR4	nucleobase, nucleoside, nucleotide and nucleic acid metabolism	0.73
GUA1	nucleobase, nucleoside, nucleotide and nucleic acid metabolism	0.73
IFH1	cell growth and/or maintenance	0.73
LTV1	protein metabolism	0.73
NEM1	nuclear organization and biogenesis	0.73
NIS1	nucleobase, nucleoside, nucleotide and nucleic acid metabolism	0.73
OYE2	endocytosis	0.73
PEP5	vesicle docking during the process of exocytosis	0.73
PEP5	cell growth and/or maintenance	0.73
PRP46	nucleobase, nucleoside, nucleotide and nucleic acid metabolism	0.73
PTM1	protein metabolism	0.73
SAM2	protein metabolism	0.73
SNF7	cell growth and/or maintenance	0.73
SPO7	nuclear organization and biogenesis	0.73
SYF1	DNA replication	0.73
VPS16	vesicle docking during the process of exocytosis	0.73
YBL054W	nucleobase, nucleoside, nucleotide and nucleic acid metabolism	0.73
YBR094W	biosynthesis	0.73
YER156C	biosynthesis	0.73
YJR072C	telomere maintenance	0.73
YLR016C	cell growth and/or maintenance	0.73
YLR063W	biosynthesis	0.73
YML053C	gluconeogenesis	0.73
YML053C	glycolysis	0.73
YMR233W	DNA strand elongation	0.73
AAR2	nuclear mRNA splicing, via spliceosome	0.72
AEP1	catabolism	0.72
AEP2	protein metabolism	0.72
AKL1	biosynthesis	0.72
APL1	vesicle-mediated transport	0.72
APM4	vesicle-mediated transport	0.72
APS2	vesicle-mediated transport	0.72
ATG16	protein metabolism	0.72
CAF17	protein metabolism	0.72
CAF17	cell growth and/or maintenance	0.72
COG8	cell growth and/or maintenance	0.72
COP1	cell growth and/or maintenance	0.72
COP1	retrograde transport, Golgi to ER	0.72
EDC3	deadenylation-dependent decapping	0.72
ERP2	catabolism	0.72
GAL1	galactose metabolism	0.72
GTT3	protein amino acid glycosylation	0.72
IFH1	mRNA-nucleus export	0.72
KIN3	protein metabolism	0.72
MAD2	cell growth and/or maintenance	0.72
MAK21	biosynthesis	0.72
MDV1	cell growth and/or maintenance	0.72
MSB1	cell growth and/or maintenance	0.72
NOP58	35S primary transcript processing	0.72
NSA2	protein metabolism	0.72
PBP1	biosynthesis	0.72
PEP5	Golgi to endosome transport	0.72
PEP5	late endosome to vacuole transport	0.72
PRP46	cell growth and/or maintenance	0.72
QNS1	nucleobase, nucleoside, nucleotide and nucleic acid metabolism	0.72
RED1	DNA strand elongation	0.72
SCO1	protein metabolism	0.72
SEC27	retrograde transport, Golgi to ER	0.72
SEC5	polar budding	0.72
SGF73	histone acetylation	0.72
SMY2	cellular morphogenesis	0.72
SNZ3	thiamin biosynthesis	0.72
SPP381	cell growth and/or maintenance	0.72
SRD1	mRNA-nucleus export	0.72
STP3	tRNA-nucleus export	0.72
STP4	tRNA-nucleus export	0.72
THR1	amine metabolism	0.72
THR1	amino acid and derivative metabolism	0.72
URA3	biosynthesis	0.72
VPS16	Golgi to endosome transport	0.72
YDR339C	protein metabolism	0.72
YDR341C	cell growth and/or maintenance	0.72
YDR412W	nucleobase, nucleoside, nucleotide and nucleic acid metabolism	0.72
YEL043W	protein metabolism	0.72
YGL157W	nucleobase, nucleoside, nucleotide and nucleic acid metabolism	0.72
YHR009C	protein metabolism	0.72
YLR345W	protein metabolism	0.72
YLR345W	biosynthesis	0.72
YMR269W	biosynthesis	0.72
YNL313C	biosynthesis	0.72
ZDS2	protein metabolism	0.72
ZIP2	DNA strand elongation	0.72
ZIP2	nucleobase, nucleoside, nucleotide and nucleic acid metabolism	0.72
AAR2	cell growth and/or maintenance	0.71
ADE13	purine nucleotide biosynthesis	0.71
AMD2	protein metabolism	0.71
APL3	cell growth and/or maintenance	0.71
ARX1	ribosome-nucleus export	0.71
ASC1	response to DNA damage stimulus	0.71
ATG14	protein metabolism	0.71
BEM4	cell growth and/or maintenance	0.71
CAF17	conjugation	0.71
COG1	intra-Golgi transport	0.71
COP1	vesicle coating	0.71
CSM1	chromatin silencing at ribosomal DNA	0.71
DIA1	protein metabolism	0.71
GLE1	poly(A)+ mRNA-nucleus export	0.71
GUA1	pyrimidine base biosynthesis	0.71
KGD2	nucleobase, nucleoside, nucleotide and nucleic acid metabolism	0.71
MAD2	rRNA-nucleus export	0.71
MAD2	snRNA-nucleus export	0.71
MAD2	tRNA-nucleus export	0.71
MAD3	protein metabolism	0.71
PIN4	DNA repair	0.71
RTT103	nucleobase, nucleoside, nucleotide and nucleic acid metabolism	0.71
SEC13	tRNA splicing	0.71
SEC21	intra-Golgi transport	0.71
SEC27	cell growth and/or maintenance	0.71
SEC27	vesicle coating	0.71
SEC6	establishment of cell polarity (sensu Saccharomyces)	0.71
SEF1	nucleobase, nucleoside, nucleotide and nucleic acid metabolism	0.71
SLD2	lagging strand elongation	0.71
SNZ3	pyridoxine metabolism	0.71
SOK1	nucleobase, nucleoside, nucleotide and nucleic acid metabolism	0.71
SRO7	nuclear mRNA splicing, via spliceosome	0.71
TAH18	nucleobase, nucleoside, nucleotide and nucleic acid metabolism	0.71
VPS16	homotypic vacuole fusion, non-autophagic	0.71
VPS17	retrograde transport, endosome to Golgi	0.71
YFR011C	nucleobase, nucleoside, nucleotide and nucleic acid metabolism	0.71
YPR004C	alcohol metabolism	0.71
AEP2	cell growth and/or maintenance	0.7
APL5	cell growth and/or maintenance	0.7
ATG14	cell growth and/or maintenance	0.7
BEM4	growth pattern	0.7
BET3	meiosis	0.7
BFR2	protein metabolism	0.7
BSD2	cell homeostasis	0.7
BSD2	ion homeostasis	0.7
BUD13	spliceosome assembly	0.7
CSN9	conjugation	0.7
CTF8	cell growth and/or maintenance	0.7
DLD2	endocytosis	0.7
EDC3	mRNA catabolism	0.7
FMP43	cell growth and/or maintenance	0.7
FUR1	cell growth and/or maintenance	0.7
HSD1	biosynthesis	0.7
ICL1	carbohydrate metabolism	0.7
IML3	chromosome segregation	0.7
ITT1	cell growth and/or maintenance	0.7
KEL1	cell growth and/or maintenance	0.7
KIN2	cell growth and/or maintenance	0.7
MMR1	cell growth and/or maintenance	0.7
MSH5	DNA repair	0.7
MUM2	cell growth and/or maintenance	0.7
NEM1	meiosis	0.7
NIS1	cellular morphogenesis	0.7
RCK1	cell growth and/or maintenance	0.7
RED1	DNA topological change	0.7
RSC8	meiosis	0.7
SAP1	cell growth and/or maintenance	0.7
SEC13	biosynthesis	0.7
SGF29	transcription initiation from Pol II promoter	0.7
SLS1	nucleobase, nucleoside, nucleotide and nucleic acid metabolism	0.7
SNA3	cell growth and/or maintenance	0.7
TRS20	meiosis	0.7
URA3	nucleobase, nucleoside, nucleotide and nucleic acid metabolism	0.7
VPS24	late endosome to vacuole transport	0.7
YBL036C	protein metabolism	0.7
YBR190W	biosynthesis	0.7
YDR339C	cell growth and/or maintenance	0.7
YGL059W	catabolism	0.7
YHR100C	nucleobase, nucleoside, nucleotide and nucleic acid metabolism	0.7
YIL042C	nucleobase, nucleoside, nucleotide and nucleic acid metabolism	0.7
YKL171W	protein metabolism	0.7
YMR233W	DNA topological change	0.7
YOR220W	nucleobase, nucleoside, nucleotide and nucleic acid metabolism	0.7
YOR356W	biosynthesis	0.7
YPL146C	cell growth and/or maintenance	0.7
ZIP2	DNA topological change	0.7
APL3	vesicle-mediated transport	0.69
ATG7	cell growth and/or maintenance	0.69
BEM4	cellular morphogenesis	0.69
BEM4	nucleobase, nucleoside, nucleotide and nucleic acid metabolism	0.69
CLF1	cell growth and/or maintenance	0.69
DLD2	exocytosis	0.69
EMP24	vesicle budding	0.69
ERB1	thiamin biosynthesis	0.69
ERV25	vesicle budding	0.69
FAP1	biosynthesis	0.69
GUA1	phospholipid biosynthesis	0.69
ICL1	nucleobase, nucleoside, nucleotide and nucleic acid metabolism	0.69
IMD1	protein metabolism	0.69
IPI3	ribosome-nucleus export	0.69
KEL2	cellular morphogenesis	0.69
MAD1	mitotic chromosome segregation	0.69
MCD1	DNA unwinding	0.69
MSH5	double-strand break repair via break-induced replication	0.69
MSH5	cell growth and/or maintenance	0.69
MSS18	mitochondrial inner membrane protein import	0.69
NIF3	nucleocytoplasmic transport	0.69
NST1	nucleobase, nucleoside, nucleotide and nucleic acid metabolism	0.69
NUT1	transcription from Pol II promoter	0.69
OYE2	asexual reproduction	0.69
PET112	catabolism	0.69
PET127	nucleobase, nucleoside, nucleotide and nucleic acid metabolism	0.69
PIN3	N-linked glycosylation	0.69
SEC13	vesicle-mediated transport	0.69
SEC6	asexual reproduction	0.69
SGF73	protein amino acid acetylation	0.69
SNF7	late endosome to vacuole transport	0.69
SRD1	nucleobase, nucleoside, nucleotide and nucleic acid metabolism	0.69
SRO7	cell growth and/or maintenance	0.69
SRO77	cell growth and/or maintenance	0.69
UBX6	mRNA localization, intracellular	0.69
UTR4	biosynthesis	0.69
VPS16	late endosome to vacuole transport	0.69
YBR025C	nucleobase, nucleoside, nucleotide and nucleic acid metabolism	0.69
YBR094W	cell growth and/or maintenance	0.69
YBR241C	biosynthesis	0.69
YBR281C	cell growth and/or maintenance	0.69
YDL063C	protein metabolism	0.69
YGR149W	biosynthesis	0.69
YGR207C	nucleobase, nucleoside, nucleotide and nucleic acid metabolism	0.69
YGR219W	protein metabolism	0.69
YIL108W	cell growth and/or maintenance	0.69
YKL023W	nucleobase, nucleoside, nucleotide and nucleic acid metabolism	0.69
YKL056C	protein metabolism	0.69
YKL133C	nucleobase, nucleoside, nucleotide and nucleic acid metabolism	0.69
YKL161C	nucleobase, nucleoside, nucleotide and nucleic acid metabolism	0.69
YLR003C	cell growth and/or maintenance	0.69
YLR143W	cell growth and/or maintenance	0.69
YLR177W	biosynthesis	0.69
YLR419W	cell growth and/or maintenance	0.69
YMR084W	biosynthesis	0.69
YNL086W	cell growth and/or maintenance	0.69
YNL115C	biosynthesis	0.69
YNL115C	coenzyme and prosthetic group metabolism	0.69
YPL105C	nucleobase, nucleoside, nucleotide and nucleic acid metabolism	0.69
YSC84	cell growth and/or maintenance	0.69
ZDS2	phosphorus metabolism	0.69
ADK2	protein metabolism	0.68
ADK2	biosynthesis	0.68
ATG7	protein metabolism	0.68
BEM4	conjugation	0.68
BZZ1	N-linked glycosylation	0.68
CHS6	cell growth and/or maintenance	0.68
CLB6	regulation of cyclin dependent protein kinase activity	0.68
COG5	ER to Golgi transport	0.68
CWC15	cell growth and/or maintenance	0.68
DEP1	nucleobase, nucleoside, nucleotide and nucleic acid metabolism	0.68
GCN1	biosynthesis	0.68
GFD1	cell growth and/or maintenance	0.68
HUA1	cell growth and/or maintenance	0.68
ICL1	alcohol metabolism	0.68
KGD2	mRNA-nucleus export	0.68
MCX1	nucleobase, nucleoside, nucleotide and nucleic acid metabolism	0.68
MSC7	biosynthesis	0.68
NCS2	nucleobase, nucleoside, nucleotide and nucleic acid metabolism	0.68
NOP7	cell growth and/or maintenance	0.68
NPL4	protein metabolism	0.68
NPL4	cell growth and/or maintenance	0.68
PEP5	homotypic vacuole fusion, non-autophagic	0.68
PFS1	DNA repair	0.68
ROT1	cell growth and/or maintenance	0.68
SEC3	cytokinesis	0.68
SEC3	asexual reproduction	0.68
SED4	cell growth and/or maintenance	0.68
SGF29	conjugation with cellular fusion	0.68
SKG6	nucleobase, nucleoside, nucleotide and nucleic acid metabolism	0.68
SLK19	cell growth and/or maintenance	0.68
SMY2	mRNA localization, intracellular	0.68
SMY2	vesicle-mediated transport	0.68
SRC1	cell growth and/or maintenance	0.68
SRC1	protein-nucleus import	0.68
TAH18	cell growth and/or maintenance	0.68
TAP42	biosynthesis	0.68
THI4	DNA repair	0.68
TIP41	G1/S transition of mitotic cell cycle	0.68
UBX6	cell growth and/or maintenance	0.68
VPS73	cell growth and/or maintenance	0.68
YAL027W	biosynthesis	0.68
YBR094W	protein metabolism	0.68
YBR138C	cell growth and/or maintenance	0.68
YDL012C	nucleobase, nucleoside, nucleotide and nucleic acid metabolism	0.68
YDL124W	protein metabolism	0.68
YDL156W	nucleobase, nucleoside, nucleotide and nucleic acid metabolism	0.68
YDL193W	cell growth and/or maintenance	0.68
YDR128W	protein metabolism	0.68
YFR054C	cell growth and/or maintenance	0.68
YGL059W	nucleobase, nucleoside, nucleotide and nucleic acid metabolism	0.68
YGL102C	protein metabolism	0.68
YGR111W	biosynthesis	0.68
YGR210C	biosynthesis	0.68
YHR009C	nucleobase, nucleoside, nucleotide and nucleic acid metabolism	0.68
YHR087W	biosynthesis	0.68
YJL057C	mRNA-nucleus export	0.68
YJL057C	rRNA-nucleus export	0.68
YJL057C	snRNA-nucleus export	0.68
YJL057C	tRNA-nucleus export	0.68
YJL200C	cell growth and/or maintenance	0.68
YKL121W	cell growth and/or maintenance	0.68
YLR255C	biosynthesis	0.68
YLR424W	nucleobase, nucleoside, nucleotide and nucleic acid metabolism	0.68
YMR163C	cell growth and/or maintenance	0.68
YNL116W	cell growth and/or maintenance	0.68
YOL070C	cell growth and/or maintenance	0.68
YOR285W	cell growth and/or maintenance	0.68
YPL150W	biosynthesis	0.68
ADE13	heterocycle metabolism	0.67
ASC1	response to endogenous stimulus	0.67
ATG5	protein metabolism	0.67
BLM3	protein metabolism	0.67
CBP6	nucleobase, nucleoside, nucleotide and nucleic acid metabolism	0.67
CBS2	cell growth and/or maintenance	0.67
CDC1	cell homeostasis	0.67
CDC1	ion homeostasis	0.67
CSN9	response to external stimulus	0.67
DDC1	negative regulation of gene expression, epigenetic	0.67
DEP1	cell growth and/or maintenance	0.67
EDC3	protein-nucleus export	0.67
EDC3	tRNA-nucleus export	0.67
FUR1	protein metabolism	0.67
GLE1	nuclear pore organization and biogenesis	0.67
HAS1	cell growth and/or maintenance	0.67
ISA1	protein metabolism	0.67
ISA2	protein metabolism	0.67
LIT2	cell growth and/or maintenance	0.67
MAD2	snRNP protein-nucleus import	0.67
MAD2	ribosomal protein-nucleus import	0.67
MAD2	protein-nucleus export	0.67
MAD2	mRNA-binding (hnRNP) protein-nucleus import	0.67
MAD2	NLS-bearing substrate-nucleus import	0.67
MCD1	sister chromatid cohesion	0.67
MCD1	premeiotic DNA synthesis	0.67
MVP1	vacuolar transport	0.67
NIP7	cell growth and/or maintenance	0.67
PBP1	protein metabolism	0.67
PEP5	protein-vacuolar targeting	0.67
PRM9	protein metabolism	0.67
PSY2	protein metabolism	0.67
RMD1	nuclear mRNA splicing, via spliceosome	0.67
SEC13	catabolism	0.67
SEC27	intra-Golgi transport	0.67
SEC5	asexual reproduction	0.67
SGF73	G1-specific transcription in mitotic cell cycle	0.67
SMY2	response to stress	0.67
SNO2	thiamin biosynthesis	0.67
SOL4	carbohydrate metabolism	0.67
SOL4	catabolism	0.67
YBR293W	nucleobase, nucleoside, nucleotide and nucleic acid metabolism	0.67
YCR007C	protein metabolism	0.67
YDL124W	cell death	0.67
YFR043C	cell growth and/or maintenance	0.67
YGR043C	pentose-phosphate shunt	0.67
YHR122W	cell growth and/or maintenance	0.67
YJL057C	cell growth and/or maintenance	0.67
YKL161C	cell growth and/or maintenance	0.67
YMR291W	cell growth and/or maintenance	0.67
YMR315W	carbohydrate metabolism	0.67
YNL086W	protein metabolism	0.67
YNL313C	cell growth and/or maintenance	0.67
YOR084W	cell growth and/or maintenance	0.67
YOR302W	response to endogenous stimulus	0.67
AAD3	cell growth and/or maintenance	0.66
AAR2	nucleobase, nucleoside, nucleotide and nucleic acid metabolism	0.66
AMD2	energy pathways	0.66
AME1	conjugation	0.66
ASC1	processing of 20S pre-rRNA	0.66
ATG14	protein-vacuolar targeting	0.66
ATG16	protein-vacuolar targeting	0.66
BST1	biosynthesis	0.66
CAF17	regulation of exit from mitosis	0.66
CSM1	nucleobase, nucleoside, nucleotide and nucleic acid metabolism	0.66
CWC21	cell growth and/or maintenance	0.66
DDC1	cell growth and/or maintenance	0.66
DIA1	cell growth and/or maintenance	0.66
DLD2	asexual reproduction	0.66
DLD2	vacuole inheritance	0.66
DON1	protein metabolism	0.66
DON1	ubiquitin-dependent protein catabolism	0.66
EDC3	snRNA-nucleus export	0.66
EDC3	rRNA-nucleus export	0.66
EDC3	protein metabolism	0.66
EDC3	mRNA catabolism, nonsense-mediated	0.66
EMP24	vesicle-mediated transport	0.66
ENP2	nucleobase, nucleoside, nucleotide and nucleic acid metabolism	0.66
ERR2	biosynthesis	0.66
GFA1	phosphorus metabolism	0.66
GFA1	biosynthesis	0.66
GLE1	ribosome-nucleus export	0.66
IES5	cell growth and/or maintenance	0.66
IMD1	DNA repair	0.66
IML1	cell growth and/or maintenance	0.66
KIN1	cell growth and/or maintenance	0.66
MAD3	cell growth and/or maintenance	0.66
MPS3	chromatin silencing at silent mating-type cassette (sensu Fungi)	0.66
NCE103	organic acid metabolism	0.66
OM45	biosynthesis	0.66
OM45	cell growth and/or maintenance	0.66
OM45	nucleobase, nucleoside, nucleotide and nucleic acid metabolism	0.66
OYE2	vacuole inheritance	0.66
PDX3	purine nucleotide biosynthesis	0.66
PEP5	vacuole organization and biogenesis	0.66
PFS1	ubiquitin-dependent protein catabolism	0.66
PPZ2	protein metabolism	0.66
PTC5	biosynthesis	0.66
PUS2	cell growth and/or maintenance	0.66
RED1	synaptonemal complex formation	0.66
RRI2	protein metabolism	0.66
RRP14	cellular morphogenesis	0.66
RSC8	nucleobase, nucleoside, nucleotide and nucleic acid metabolism	0.66
SCO2	protein metabolism	0.66
SGF73	transcription initiation from Pol II promoter	0.66
SKG6	cell growth and/or maintenance	0.66
SLD2	leading strand elongation	0.66
SNF8	protein-Golgi retention	0.66
SNZ3	vitamin metabolism	0.66
SQT1	biosynthesis	0.66
SRD1	rRNA processing	0.66
SRO7	nucleobase, nucleoside, nucleotide and nucleic acid metabolism	0.66
TCB3	cell growth and/or maintenance	0.66
THR1	cell growth and/or maintenance	0.66
TRS33	protein-vacuolar targeting	0.66
UPF3	regulation of translational termination	0.66
YBL036C	cell growth and/or maintenance	0.66
YBR025C	protein metabolism	0.66
YBR270C	catabolism	0.66
YCL046W	nucleobase, nucleoside, nucleotide and nucleic acid metabolism	0.66
YDL012C	cell growth and/or maintenance	0.66
YDL063C	biosynthesis	0.66
YDL110C	cell growth and/or maintenance	0.66
YDL146W	cell growth and/or maintenance	0.66
YDR132C	cell growth and/or maintenance	0.66
YDR132C	nucleobase, nucleoside, nucleotide and nucleic acid metabolism	0.66
YDR532C	biosynthesis	0.66
YEN1	cell growth and/or maintenance	0.66
YFL066C	cell growth and/or maintenance	0.66
YGL059W	biosynthesis	0.66
YGL102C	cell growth and/or maintenance	0.66
YGL230C	nucleobase, nucleoside, nucleotide and nucleic acid metabolism	0.66
YGR283C	biosynthesis	0.66
YIL001W	cell growth and/or maintenance	0.66
YIL108W	biosynthesis	0.66
YIR003W	cell growth and/or maintenance	0.66
YIR036C	organic acid metabolism	0.66
YJL097W	phosphate transport	0.66
YLL017W	cell growth and/or maintenance	0.66
YLR049C	cell growth and/or maintenance	0.66
YLR065C	protein-vacuolar targeting	0.66
YMR226C	nucleobase, nucleoside, nucleotide and nucleic acid metabolism	0.66
YNR070W	cell growth and/or maintenance	0.66
YOL083W	carbohydrate metabolism	0.66
AEP1	RNA catabolism	0.65
AEP2	RNA catabolism	0.65
AHC2	nucleobase, nucleoside, nucleotide and nucleic acid metabolism	0.65
AIR2	cell growth and/or maintenance	0.65
AIR2	nucleobase, nucleoside, nucleotide and nucleic acid metabolism	0.65
ARX1	protein metabolism	0.65
ATG12	mRNA-nucleus export	0.65
ATG16	chromatin silencing at telomere	0.65
ATG3	protein-vacuolar targeting	0.65
BDF2	cell growth and/or maintenance	0.65
BSD2	cell growth and/or maintenance	0.65
CAF17	mRNA catabolism, deadenylation-dependent	0.65
CAF17	poly(A) tail shortening	0.65
CBP6	mitochondrial inner membrane protein import	0.65
CBP6	catabolism	0.65
CBP6	RNA catabolism	0.65
CBS2	mRNA catabolism	0.65
CBS2	RNA catabolism	0.65
CIN2	mitotic spindle assembly (sensu Fungi)	0.65
CIN2	protein-vacuolar targeting	0.65
COG5	retrograde transport, vesicle recycling within Golgi	0.65
DFG5	cell growth and/or maintenance	0.65
ENP2	cell growth and/or maintenance	0.65
ERP1	ER-associated protein catabolism	0.65
ERP2	ER-associated protein catabolism	0.65
ERV46	ER-associated protein catabolism	0.65
ESF1	biosynthesis	0.65
FAR3	protein metabolism	0.65
GFD1	poly(A)+ mRNA-nucleus export	0.65
GFD2	cell growth and/or maintenance	0.65
HAS1	nucleobase, nucleoside, nucleotide and nucleic acid metabolism	0.65
HMF1	biosynthesis	0.65
IFH1	poly(A) tail shortening	0.65
IML3	cell growth and/or maintenance	0.65
KGD2	acetyl-CoA biosynthesis from pyruvate	0.65
KNS1	cell growth and/or maintenance	0.65
KRE29	biosynthesis	0.65
MAL12	maltose catabolism	0.65
MAL32	maltose catabolism	0.65
MAM33	biosynthesis	0.65
MLC2	cell growth and/or maintenance	0.65
MSS51	protein metabolism	0.65
MSS51	RNA catabolism	0.65
NCE103	cell growth and/or maintenance	0.65
NOP7	nucleobase, nucleoside, nucleotide and nucleic acid metabolism	0.65
NPL4	mRNA processing	0.65
NPL6	chromatin remodeling	0.65
OYE2	response to stress	0.65
PET112	RNA catabolism	0.65
PIN3	purine nucleotide biosynthesis	0.65
PUF6	catabolism	0.65
RSC1	chromatin silencing at telomere	0.65
RSC2	chromatin silencing at telomere	0.65
RSC4	chromatin silencing at telomere	0.65
RSC6	nucleobase, nucleoside, nucleotide and nucleic acid metabolism	0.65
RTT103	cell growth and/or maintenance	0.65
SEC13	ER-associated protein catabolism	0.65
SEC6	cytokinesis	0.65
SEF1	cell growth and/or maintenance	0.65
SOL4	alcohol metabolism	0.65
SPO12	protein metabolism	0.65
SPO12	chromatin silencing at telomere	0.65
SRC1	regulation of exit from mitosis	0.65
SRD1	chromatin silencing at telomere	0.65
SRD1	poly(A) tail shortening	0.65
SRF3	biosynthesis	0.65
SYF1	nucleobase, nucleoside, nucleotide and nucleic acid metabolism	0.65
TOS2	protein metabolism	0.65
ULA1	cell growth and/or maintenance	0.65
URA3	heterocycle metabolism	0.65
VPS17	cell growth and/or maintenance	0.65
VPS24	protein-Golgi retention	0.65
VPS35	retrograde transport, endosome to Golgi	0.65
VPS53	Golgi to vacuole transport	0.65
VTC3	vacuole fusion, non-autophagic	0.65
WHI2	cell growth and/or maintenance	0.65
YBR014C	cell growth and/or maintenance	0.65
YBR042C	biosynthesis	0.65
YBR144C	biosynthesis	0.65
YCR055C	protein metabolism	0.65
YCR072C	cell growth and/or maintenance	0.65
YDL014W	poly(A) tail shortening	0.65
YDR140W	protein metabolism	0.65
YDR336W	biosynthesis	0.65
YDR412W	cell growth and/or maintenance	0.65
YEL043W	cellular morphogenesis	0.65
YGL068W	cell growth and/or maintenance	0.65
YGL157W	biosynthesis	0.65
YGR012W	purine nucleotide biosynthesis	0.65
YHL008C	nucleobase, nucleoside, nucleotide and nucleic acid metabolism	0.65
YHR020W	protein metabolism	0.65
YHR087W	protein metabolism	0.65
YJL045W	biosynthesis	0.65
YJL122W	cell growth and/or maintenance	0.65
YKL151C	biosynthesis	0.65
YKR011C	nucleobase, nucleoside, nucleotide and nucleic acid metabolism	0.65
YLL032C	nucleobase, nucleoside, nucleotide and nucleic acid metabolism	0.65
YLR063W	protein metabolism	0.65
YLR352W	protein metabolism	0.65
YLR456W	biosynthesis	0.65
YMR102C	nucleobase, nucleoside, nucleotide and nucleic acid metabolism	0.65
YMR293C	cell growth and/or maintenance	0.65
YNL050C	nucleobase, nucleoside, nucleotide and nucleic acid metabolism	0.65
YNL116W	nucleobase, nucleoside, nucleotide and nucleic acid metabolism	0.65
YNL208W	vacuolar protein catabolism	0.65
YOL106W	nucleobase, nucleoside, nucleotide and nucleic acid metabolism	0.65
YPR078C	cell growth and/or maintenance	0.65
YTM1	protein-vacuolar targeting	0.65
ZDS2	chromatin silencing	0.65
AAD3	nucleobase, nucleoside, nucleotide and nucleic acid metabolism	0.64
AAR2	formation of catalytic U2-type spliceosome for second transesterification step	0.64
AAR2	cis assembly of U2-type pre-catalytic spliceosome	0.64
AAR2	assembly of spliceosomal tri-snRNP	0.64
AAR2	spliceosome assembly	0.64
AAR2	U2-type catalytic spliceosome formation for first transesterification step	0.64
AAR2	U2-type nuclear mRNA branch site recognition	0.64
AAR2	U2-type spliceosome conformational change to release U4 and U1	0.64
AAR2	U2-type spliceosome dissembly	0.64
ADE13	coenzyme and prosthetic group metabolism	0.64
ADE13	vitamin metabolism	0.64
AEP1	mRNA processing	0.64
AEP2	mRNA processing	0.64
AIR2	biosynthesis	0.64
APL1	intracellular protein transport	0.64
APS2	intracellular protein transport	0.64
ATG16	cell growth and/or maintenance	0.64
ATG5	cell growth and/or maintenance	0.64
BFR2	catabolism	0.64
CBP6	mRNA processing	0.64
CBS2	mRNA processing	0.64
CWC15	assembly of spliceosomal tri-snRNP	0.64
CWC15	cis assembly of U2-type pre-catalytic spliceosome	0.64
CWC15	formation of catalytic U2-type spliceosome for second transesterification step	0.64
CWC15	nuclear mRNA splicing, via spliceosome	0.64
CWC15	spliceosome assembly	0.64
CWC15	U2-type catalytic spliceosome formation for first transesterification step	0.64
CWC15	U2-type nuclear mRNA branch site recognition	0.64
CWC15	U2-type spliceosome conformational change to release U4 and U1	0.64
CWC15	U2-type spliceosome dissembly	0.64
CWC2	assembly of spliceosomal tri-snRNP	0.64
CWC2	cis assembly of U2-type pre-catalytic spliceosome	0.64
CWC2	formation of catalytic U2-type spliceosome for second transesterification step	0.64
CWC2	U2-type spliceosome conformational change to release U4 and U1	0.64
CWC2	U2-type spliceosome dissembly	0.64
CWC2	spliceosome assembly	0.64
CWC2	U2-type catalytic spliceosome formation for first transesterification step	0.64
CWC2	U2-type nuclear mRNA branch site recognition	0.64
CWC21	nuclear mRNA splicing, via spliceosome	0.64
CWC22	assembly of spliceosomal tri-snRNP	0.64
CWC22	cis assembly of U2-type pre-catalytic spliceosome	0.64
CWC22	formation of catalytic U2-type spliceosome for second transesterification step	0.64
CWC22	spliceosome assembly	0.64
CWC22	U2-type catalytic spliceosome formation for first transesterification step	0.64
CWC22	U2-type nuclear mRNA branch site recognition	0.64
CWC22	U2-type spliceosome conformational change to release U4 and U1	0.64
CWC22	U2-type spliceosome dissembly	0.64
CWC23	assembly of spliceosomal tri-snRNP	0.64
CWC23	cis assembly of U2-type pre-catalytic spliceosome	0.64
CWC23	formation of catalytic U2-type spliceosome for second transesterification step	0.64
CWC23	U2-type spliceosome conformational change to release U4 and U1	0.64
CWC23	spliceosome assembly	0.64
CWC23	U2-type catalytic spliceosome formation for first transesterification step	0.64
CWC23	U2-type nuclear mRNA branch site recognition	0.64
DSE1	cell growth and/or maintenance	0.64
DSE3	DNA replication	0.64
EMP24	cell growth and/or maintenance	0.64
FMP41	biosynthesis	0.64
FUS1	cellular morphogenesis	0.64
GON7	cell growth and/or maintenance	0.64
KEL2	sexual reproduction	0.64
KEL2	cytogamy	0.64
KGD2	lipid metabolism	0.64
KRR1	cell growth and/or maintenance	0.64
LIA1	biosynthesis	0.64
LRS4	DNA replication	0.64
LTV1	biosynthesis	0.64
MMR1	biosynthesis	0.64
MSB1	establishment of cell polarity (sensu Saccharomyces)	0.64
MSS18	mRNA processing	0.64
MSS51	Group I intron splicing	0.64
MTH1	cell growth and/or maintenance	0.64
NBP2	nucleobase, nucleoside, nucleotide and nucleic acid metabolism	0.64
NCS6	cell growth and/or maintenance	0.64
NOP58	nucleobase, nucleoside, nucleotide and nucleic acid metabolism	0.64
NUT1	meiosis	0.64
PAC1	nucleobase, nucleoside, nucleotide and nucleic acid metabolism	0.64
PET112	mRNA processing	0.64
PET127	biosynthesis	0.64
PTM1	cell growth and/or maintenance	0.64
PUB1	cell growth and/or maintenance	0.64
SAM2	nucleobase, nucleoside, nucleotide and nucleic acid metabolism	0.64
SAM2	cell growth and/or maintenance	0.64
SDS24	deadenylation-dependent decapping	0.64
SMY2	vacuole inheritance	0.64
SNO3	pyridoxine metabolism	0.64
SNO3	thiamin biosynthesis	0.64
SOL4	cell growth and/or maintenance	0.64
SPP2	U2-type nuclear mRNA branch site recognition	0.64
SPP2	U2-type spliceosome conformational change to release U4 and U1	0.64
SPP2	U2-type spliceosome dissembly	0.64
SPP2	assembly of spliceosomal tri-snRNP	0.64
SPP2	cis assembly of U2-type pre-catalytic spliceosome	0.64
SPP2	formation of catalytic U2-type spliceosome for second transesterification step	0.64
SPP2	nuclear mRNA splicing, via spliceosome	0.64
SPP2	spliceosome assembly	0.64
SPP2	U2-type catalytic spliceosome formation for first transesterification step	0.64
SPP381	assembly of spliceosomal tri-snRNP	0.64
SPP381	cis assembly of U2-type pre-catalytic spliceosome	0.64
SPP381	formation of catalytic U2-type spliceosome for second transesterification step	0.64
SPP381	U2-type catalytic spliceosome formation for first transesterification step	0.64
SPP381	U2-type nuclear mRNA branch site recognition	0.64
SPP381	U2-type spliceosome conformational change to release U4 and U1	0.64
SPP381	U2-type spliceosome dissembly	0.64
SSK22	cell growth and/or maintenance	0.64
STF2	nucleobase, nucleoside, nucleotide and nucleic acid metabolism	0.64
SUA5	biosynthesis	0.64
TAO3	biosynthesis	0.64
TOS2	cell growth and/or maintenance	0.64
TSR2	biosynthesis	0.64
VPS54	cell growth and/or maintenance	0.64
VTC4	vacuole fusion, non-autophagic	0.64
XDJ1	biosynthesis	0.64
YBR025C	biosynthesis	0.64
YCR072C	nucleobase, nucleoside, nucleotide and nucleic acid metabolism	0.64
YDL014W	chromatin silencing at telomere	0.64
YDL124W	catabolism	0.64
YDR018C	cell growth and/or maintenance	0.64
YDR140W	cell growth and/or maintenance	0.64
YGL149W	nucleobase, nucleoside, nucleotide and nucleic acid metabolism	0.64
YGL242C	biosynthesis	0.64
YGR207C	vitamin metabolism	0.64
YJL057C	snRNP protein-nucleus import	0.64
YJL057C	protein-nucleus export	0.64
YJL057C	ribosomal protein-nucleus import	0.64
YJL057C	NLS-bearing substrate-nucleus import	0.64
YJL057C	mRNA-binding (hnRNP) protein-nucleus import	0.64
YJL200C	catabolism	0.64
YJR146W	biosynthesis	0.64
YJU2	nucleobase, nucleoside, nucleotide and nucleic acid metabolism	0.64
YKR021W	cell growth and/or maintenance	0.64
YLR016C	biosynthesis	0.64
YLR022C	nucleobase, nucleoside, nucleotide and nucleic acid metabolism	0.64
YLR126C	cell growth and/or maintenance	0.64
YLR128W	cell growth and/or maintenance	0.64
YLR143W	nucleobase, nucleoside, nucleotide and nucleic acid metabolism	0.64
YLR247C	cell growth and/or maintenance	0.64
YMR298W	biosynthesis	0.64
YNL276C	cell growth and/or maintenance	0.64
YOL106W	nuclear mRNA splicing, via spliceosome	0.64
YOR315W	cellular morphogenesis	0.64
YPR004C	vitamin metabolism	0.64
ZDS2	chromatin silencing at ribosomal DNA	0.64
AAD10	vitamin B2 biosynthesis	0.63
AAR2	DNA replication	0.63
ACF4	cell growth and/or maintenance	0.63
ACN9	cell growth and/or maintenance	0.63
ADE13	NAD biosynthesis	0.63
ADE13	purine base metabolism	0.63
AIR2	protein metabolism	0.63
APM3	phosphorus metabolism	0.63
APP2	cell growth and/or maintenance	0.63
ARX1	cell growth and/or maintenance	0.63
ATG16	DNA damage response, signal transduction resulting in cell cycle arrest	0.63
BET5	N-linked glycosylation	0.63
BUD14	cellular morphogenesis	0.63
CIN2	nucleobase, nucleoside, nucleotide and nucleic acid metabolism	0.63
COG1	cell growth and/or maintenance	0.63
COG5	intra-Golgi transport	0.63
CWC15	DNA replication	0.63
CWC2	DNA replication	0.63
CWC22	DNA replication	0.63
DDC1	response to stress	0.63
DSE3	cell growth and/or maintenance	0.63
ECM7	cell growth and/or maintenance	0.63
EDC3	cell growth and/or maintenance	0.63
EMI5	organic acid metabolism	0.63
GFA1	vacuolar acidification	0.63
GLE1	cell growth and/or maintenance	0.63
GMH1	cell growth and/or maintenance	0.63
HIF1	chromatin silencing at telomere	0.63
HSD1	cell growth and/or maintenance	0.63
ICL1	cell growth and/or maintenance	0.63
KAR5	karyogamy during conjugation with cellular fusion	0.63
KIN2	cellular morphogenesis	0.63
LIT1	ion homeostasis	0.63
LIT1	cell homeostasis	0.63
LSB1	cell growth and/or maintenance	0.63
MAD1	cell growth and/or maintenance	0.63
MAD2	mitotic spindle checkpoint	0.63
MAK31	cell growth and/or maintenance	0.63
MAL12	carbohydrate metabolism	0.63
MAL12	catabolism	0.63
MAL32	catabolism	0.63
MRT4	cell growth and/or maintenance	0.63
MSB1	asexual reproduction	0.63
MSC1	nicotinate nucleotide salvage	0.63
NBP2	phosphorus metabolism	0.63
NBP2	protein metabolism	0.63
NBP2	cell growth and/or maintenance	0.63
NOP15	cell growth and/or maintenance	0.63
NOP7	ribosome-nucleus export	0.63
NSG1	cell growth and/or maintenance	0.63
PAA1	cell growth and/or maintenance	0.63
PCI8	cell growth and/or maintenance	0.63
PDX3	vitamin B2 biosynthesis	0.63
PER1	cell homeostasis	0.63
PER1	ion homeostasis	0.63
RBD2	cell growth and/or maintenance	0.63
RMD1	cell growth and/or maintenance	0.63
SAM35	cell growth and/or maintenance	0.63
SEC3	exocytosis	0.63
SGF29	sexual reproduction	0.63
SKM1	protein metabolism	0.63
SLD2	nucleotide-excision repair	0.63
SMY2	establishment of cell polarity (sensu Saccharomyces)	0.63
SNF8	protein-vacuolar targeting	0.63
SNO2	pyridoxine metabolism	0.63
SOL4	nucleobase, nucleoside, nucleotide and nucleic acid metabolism	0.63
SOR1	mRNA-nucleus export	0.63
SOR1	nucleobase, nucleoside, nucleotide and nucleic acid metabolism	0.63
SOR2	cell growth and/or maintenance	0.63
SPO12	phosphorus metabolism	0.63
SPP2	DNA replication	0.63
SPP381	DNA replication	0.63
SPR6	cell growth and/or maintenance	0.63
SRO77	cellular morphogenesis	0.63
THR1	pentose-phosphate shunt	0.63
TOF1	DNA strand elongation	0.63
TOF2	mitotic chromosome condensation	0.63
TOS8	cell growth and/or maintenance	0.63
URB1	cellular morphogenesis	0.63
VPS65	cell growth and/or maintenance	0.63
VPS8	protein-vacuolar targeting	0.63
YAL004W	cell growth and/or maintenance	0.63
YDL072C	nucleobase, nucleoside, nucleotide and nucleic acid metabolism	0.63
YDR063W	cell growth and/or maintenance	0.63
YEL023C	cell growth and/or maintenance	0.63
YEL023C	phosphorus metabolism	0.63
YEL043W	cell growth and/or maintenance	0.63
YER186C	protein metabolism	0.63
YGL068W	nucleobase, nucleoside, nucleotide and nucleic acid metabolism	0.63
YGL117W	cell growth and/or maintenance	0.63
YGL185C	cell growth and/or maintenance	0.63
YGR130C	cell growth and/or maintenance	0.63
YGR207C	tricarboxylic acid cycle	0.63
YGR207C	malate metabolism	0.63
YGR207C	fumarate metabolism	0.63
YGR207C	citrate metabolism	0.63
YGR283C	protein metabolism	0.63
YHR115C	cell growth and/or maintenance	0.63
YIL096C	nucleobase, nucleoside, nucleotide and nucleic acid metabolism	0.63
YJL200C	vitamin B2 biosynthesis	0.63
YJR111C	cell growth and/or maintenance	0.63
YLR132C	cell growth and/or maintenance	0.63
YLR243W	cell growth and/or maintenance	0.63
YLR352W	G1/S transition of mitotic cell cycle	0.63
YML053C	carbohydrate metabolism	0.63
YML053C	catabolism	0.63
YML053C	energy pathways	0.63
YML053C	alcohol metabolism	0.63
YMR018W	nucleobase, nucleoside, nucleotide and nucleic acid metabolism	0.63
YNL171C	cell growth and/or maintenance	0.63
YOR022C	protein metabolism	0.63
YOR305W	cell growth and/or maintenance	0.63
YOR315W	cell growth and/or maintenance	0.63
YOR356W	citrate metabolism	0.63
YOR356W	fumarate metabolism	0.63
YOR356W	malate metabolism	0.63
YOR356W	tricarboxylic acid cycle	0.63
YPR004C	tricarboxylic acid cycle	0.63
YPR004C	malate metabolism	0.63
YPR004C	fumarate metabolism	0.63
YPR004C	citrate metabolism	0.63
YSC84	nucleobase, nucleoside, nucleotide and nucleic acid metabolism	0.63
YTM1	rRNA modification	0.63
AHC2	cell growth and/or maintenance	0.62
APM3	protein metabolism	0.62
BET5	meiosis	0.62
BUB3	mitotic spindle checkpoint	0.62
BUD31	nucleobase, nucleoside, nucleotide and nucleic acid metabolism	0.62
CIN2	nuclear migration (sensu Saccharomyces)	0.62
CWC2	cell growth and/or maintenance	0.62
EAF6	biosynthesis	0.62
EDC3	catabolism	0.62
EDC3	mRNA-binding (hnRNP) protein-nucleus import	0.62
EDC3	NLS-bearing substrate-nucleus import	0.62
EDC3	ribosomal protein-nucleus import	0.62
EDC3	snRNP protein-nucleus import	0.62
EMI5	amino acid and derivative metabolism	0.62
ERP2	protein-nucleus import	0.62
FAA3	organic acid metabolism	0.62
FPR4	biosynthesis	0.62
FUR1	ergosterol biosynthesis	0.62
FUR1	biosynthesis	0.62
FUS1	conjugation	0.62
FUS1	signal transduction	0.62
GFA1	cell growth and/or maintenance	0.62
GFA1	nucleobase, nucleoside, nucleotide and nucleic acid metabolism	0.62
IES5	nucleobase, nucleoside, nucleotide and nucleic acid metabolism	0.62
ITC1	DNA damage response, signal transduction resulting in cell cycle arrest	0.62
KAR5	chromosome segregation	0.62
KAR5	mitotic spindle orientation (sensu Fungi)	0.62
KEL1	conjugation with cellular fusion	0.62
KIN3	biosynthesis	0.62
KRE11	meiosis	0.62
MAD2	protein metabolism	0.62
MPS3	telomerase-dependent telomere maintenance	0.62
MSS18	organic acid metabolism	0.62
MTO1	cell growth and/or maintenance	0.62
NPL4	protein transport	0.62
NPL6	nucleobase, nucleoside, nucleotide and nucleic acid metabolism	0.62
OYE3	biosynthesis	0.62
PAC2	cell growth and/or maintenance	0.62
PET112	organic acid metabolism	0.62
PRR2	nucleobase, nucleoside, nucleotide and nucleic acid metabolism	0.62
PSY2	cell growth and/or maintenance	0.62
QDR3	nucleobase, nucleoside, nucleotide and nucleic acid metabolism	0.62
QNS1	cell growth and/or maintenance	0.62
RRP14	cell growth and/or maintenance	0.62
RRP7	protein metabolism	0.62
SEF1	protein metabolism	0.62
SEF1	nuclear mRNA splicing, via spliceosome	0.62
SGF29	growth pattern	0.62
SGF29	cellular morphogenesis	0.62
SGF73	cellular morphogenesis	0.62
SGF73	growth pattern	0.62
SHU1	cell growth and/or maintenance	0.62
SLK19	chromatin silencing at telomere	0.62
SPI1	cell growth and/or maintenance	0.62
SPO12	cell growth and/or maintenance	0.62
SPP2	cell growth and/or maintenance	0.62
SRC1	protein metabolism	0.62
TAH1	nucleobase, nucleoside, nucleotide and nucleic acid metabolism	0.62
TIP20	cell growth and/or maintenance	0.62
TRS120	meiosis	0.62
TRS130	meiosis	0.62
TRS23	meiosis	0.62
TRS31	meiosis	0.62
TRS33	meiosis	0.62
TSC11	cell growth and/or maintenance	0.62
UBC12	catabolism	0.62
UBC12	protein metabolism	0.62
USA1	protein metabolism	0.62
VID22	cell growth and/or maintenance	0.62
WHI2	nucleobase, nucleoside, nucleotide and nucleic acid metabolism	0.62
YBR241C	organic acid metabolism	0.62
YBR267W	cell growth and/or maintenance	0.62
YCR055C	purine nucleotide biosynthesis	0.62
YDL027C	oxygen and reactive oxygen species metabolism	0.62
YDL124W	cell growth and/or maintenance	0.62
YDL203C	nucleobase, nucleoside, nucleotide and nucleic acid metabolism	0.62
YDR348C	cell growth and/or maintenance	0.62
YGL081W	protein metabolism	0.62
YGL149W	cell growth and/or maintenance	0.62
YGL185C	nucleobase, nucleoside, nucleotide and nucleic acid metabolism	0.62
YGR207C	biosynthesis	0.62
YHL010C	cell growth and/or maintenance	0.62
YHR122W	nucleobase, nucleoside, nucleotide and nucleic acid metabolism	0.62
YHR209W	cell growth and/or maintenance	0.62
YHR209W	phosphorus metabolism	0.62
YJL084C	nucleobase, nucleoside, nucleotide and nucleic acid metabolism	0.62
YJL097W	cell growth and/or maintenance	0.62
YKT9	biosynthesis	0.62
YLR177W	cell growth and/or maintenance	0.62
YLR294C	cell growth and/or maintenance	0.62
YLR339C	biosynthesis	0.62
YML096W	biosynthesis	0.62
YMR074C	biosynthesis	0.62
YMR090W	organic acid metabolism	0.62
YMR090W	amino acid and derivative metabolism	0.62
YMR291W	organic acid metabolism	0.62
YMR321C	cell growth and/or maintenance	0.62
YNL313C	nucleobase, nucleoside, nucleotide and nucleic acid metabolism	0.62
YNR048W	nucleobase, nucleoside, nucleotide and nucleic acid metabolism	0.62
YOR285W	biosynthesis	0.62
YOR302W	nucleobase, nucleoside, nucleotide and nucleic acid metabolism	0.62
YPL067C	nucleobase, nucleoside, nucleotide and nucleic acid metabolism	0.62
YPL201C	biosynthesis	0.62
YPR004C	carbohydrate metabolism	0.62
YPR115W	nucleobase, nucleoside, nucleotide and nucleic acid metabolism	0.62
APM3	vacuolar transport	0.61
ATG12	protein-nucleus export	0.61
ATG12	protein-nucleus import	0.61
ATS1	cell growth and/or maintenance	0.61
BEM4	asexual reproduction	0.61
BUD14	cell growth and/or maintenance	0.61
BZZ1	O-linked glycosylation	0.61
CAJ1	cell growth and/or maintenance	0.61
CBP3	nucleobase, nucleoside, nucleotide and nucleic acid metabolism	0.61
CIN2	chromosome organization and biogenesis (sensu Eukarya)	0.61
CIS1	cell growth and/or maintenance	0.61
CLB6	protein amino acid phosphorylation	0.61
COG1	ER to Golgi transport	0.61
COG4	vacuolar acidification	0.61
COG7	ER to Golgi transport	0.61
COG8	ER to Golgi transport	0.61
CSN12	protein metabolism	0.61
CWC15	nucleobase, nucleoside, nucleotide and nucleic acid metabolism	0.61
CWC21	protein metabolism	0.61
DCS2	cell growth and/or maintenance	0.61
DLD2	response to stress	0.61
ECM33	biosynthesis	0.61
EDC3	cellular morphogenesis	0.61
EMI5	amine metabolism	0.61
FAR11	protein metabolism	0.61
FIN1	cell growth and/or maintenance	0.61
FIN1	cellular morphogenesis	0.61
FIR1	deadenylation-dependent decapping	0.61
FMP51	protein metabolism	0.61
GMH1	exocytosis	0.61
ISA2	cell growth and/or maintenance	0.61
ITT1	nucleobase, nucleoside, nucleotide and nucleic acid metabolism	0.61
JJJ3	biosynthesis	0.61
JSN1	cell growth and/or maintenance	0.61
KAE1	cell growth and/or maintenance	0.61
KEL1	asexual reproduction	0.61
KEL2	protein metabolism	0.61
KGD2	protein-nucleus import	0.61
KIN1	protein metabolism	0.61
LTV1	cell growth and/or maintenance	0.61
MAD2	mRNA-nucleus export	0.61
MAK21	protein metabolism	0.61
MMR1	nucleobase, nucleoside, nucleotide and nucleic acid metabolism	0.61
MSI1	negative regulation of gene expression, epigenetic	0.61
MSS51	biosynthesis	0.61
NAS2	biosynthesis	0.61
NBP2	Golgi to vacuole transport	0.61
NCS2	biosynthesis	0.61
NIP7	phospholipid biosynthesis	0.61
OYE2	nucleobase, nucleoside, nucleotide and nucleic acid metabolism	0.61
OYE2	cytokinesis	0.61
OYE2	establishment of cell polarity (sensu Saccharomyces)	0.61
PCS60	nucleobase, nucleoside, nucleotide and nucleic acid metabolism	0.61
PEP7	Golgi to vacuole transport	0.61
PER1	cell growth and/or maintenance	0.61
PIG2	cell growth and/or maintenance	0.61
PPZ2	cell growth and/or maintenance	0.61
PRM1	phospholipid biosynthesis	0.61
PXL1	nucleobase, nucleoside, nucleotide and nucleic acid metabolism	0.61
RBD2	Golgi to vacuole transport	0.61
RLF2	negative regulation of gene expression, epigenetic	0.61
RRP1	cell growth and/or maintenance	0.61
RXT2	cell growth and/or maintenance	0.61
SAE2	cell growth and/or maintenance	0.61
SCO2	cell growth and/or maintenance	0.61
SDA1	ribosomal large subunit-nucleus export	0.61
SFB3	ER-associated protein catabolism	0.61
SFT2	cell growth and/or maintenance	0.61
SMY2	asexual reproduction	0.61
SMY2	response to external stimulus	0.61
SNA3	Golgi to vacuole transport	0.61
SNF7	protein metabolism	0.61
SNZ2	cell growth and/or maintenance	0.61
SOR1	biosynthesis	0.61
SPP2	nucleobase, nucleoside, nucleotide and nucleic acid metabolism	0.61
TVP18	Golgi to vacuole transport	0.61
VPS24	protein metabolism	0.61
VPS3	Golgi to vacuole transport	0.61
VPS68	Golgi to vacuole transport	0.61
VPS73	Golgi to vacuole transport	0.61
VTC3	biosynthesis	0.61
VTC3	vacuolar acidification	0.61
VTC4	cell growth and/or maintenance	0.61
YAL027W	double-strand break repair via single-strand annealing, removal of nonhomologous ends	0.61
YBR267W	protein metabolism	0.61
YCL042W	cell growth and/or maintenance	0.61
YCR024C	cell growth and/or maintenance	0.61
YCR087W	cell growth and/or maintenance	0.61
YDL129W	cell growth and/or maintenance	0.61
YDR102C	protein metabolism	0.61
YDR115W	organic acid metabolism	0.61
YER049W	cell growth and/or maintenance	0.61
YER071C	cell growth and/or maintenance	0.61
YER158C	cell growth and/or maintenance	0.61
YFR024C	N-linked glycosylation	0.61
YFR024C	O-linked glycosylation	0.61
YGR068C	protein metabolism	0.61
YGR149W	amine metabolism	0.61
YGR153W	cell growth and/or maintenance	0.61
YGR160W	cell growth and/or maintenance	0.61
YGR242W	cell growth and/or maintenance	0.61
YHR009C	cell growth and/or maintenance	0.61
YHR035W	cell growth and/or maintenance	0.61
YHR145C	biosynthesis	0.61
YHR209W	nucleobase, nucleoside, nucleotide and nucleic acid metabolism	0.61
YIF1	Golgi to vacuole transport	0.61
YIL029C	cell growth and/or maintenance	0.61
YJL213W	cell growth and/or maintenance	0.61
YJR008W	biosynthesis	0.61
YJR061W	cell growth and/or maintenance	0.61
YJR141W	biosynthesis	0.61
YLR022C	cell growth and/or maintenance	0.61
YLR051C	cell growth and/or maintenance	0.61
YLR051C	nucleobase, nucleoside, nucleotide and nucleic acid metabolism	0.61
YLR254C	cell growth and/or maintenance	0.61
YLR312C	protein metabolism	0.61
YLR356W	nucleobase, nucleoside, nucleotide and nucleic acid metabolism	0.61
YMR090W	amine metabolism	0.61
YMR102C	cell growth and/or maintenance	0.61
YMR181C	cell growth and/or maintenance	0.61
YMR293C	biosynthesis	0.61
YNL146W	cell growth and/or maintenance	0.61
YNL157W	nucleobase, nucleoside, nucleotide and nucleic acid metabolism	0.61
YNR054C	cell growth and/or maintenance	0.61
YOL163W	cell growth and/or maintenance	0.61
YOR062C	cell growth and/or maintenance	0.61
YOR066W	cell growth and/or maintenance	0.61
YOR292C	Golgi to vacuole transport	0.61
YOR378W	cell growth and/or maintenance	0.61
YOR385W	cell growth and/or maintenance	0.61
YPL136W	biosynthesis	0.61
YPL150W	cell growth and/or maintenance	0.61
YPL279C	cell growth and/or maintenance	0.61
YPR115W	cell growth and/or maintenance	0.61
YSC84	N-linked glycosylation	0.61
YSC84	O-linked glycosylation	0.61
ZDS2	cell growth and/or maintenance	0.61
AIR2	nuclear mRNA splicing, via spliceosome	0.6
AKL1	cell growth and/or maintenance	0.6
AKL1	nucleobase, nucleoside, nucleotide and nucleic acid metabolism	0.6
APP1	protein metabolism	0.6
BET3	intra-Golgi transport	0.6
BSC5	protein metabolism	0.6
BUD20	nuclear mRNA splicing, via spliceosome	0.6
BUD20	U2-type spliceosome dissembly	0.6
BUD7	cell growth and/or maintenance	0.6
CLB6	S phase of mitotic cell cycle	0.6
COQ4	cell growth and/or maintenance	0.6
CSM1	protein metabolism	0.6
CSM1	mitotic chromosome segregation	0.6
CSN9	adaptation to pheromone during conjugation with cellular fusion	0.6
DIA1	phosphorus metabolism	0.6
DSE3	protein metabolism	0.6
EMP24	protein metabolism	0.6
ERB1	U2-type spliceosome dissembly	0.6
ERD1	cell growth and/or maintenance	0.6
ERG28	cell growth and/or maintenance	0.6
FUR1	nucleobase, nucleoside, nucleotide and nucleic acid metabolism	0.6
FUS1	cell growth and/or maintenance	0.6
GAL1	nucleobase, nucleoside, nucleotide and nucleic acid metabolism	0.6
GCN1	protein metabolism	0.6
HFA1	cell growth and/or maintenance	0.6
IME4	cell growth and/or maintenance	0.6
IMH1	cell growth and/or maintenance	0.6
IPI3	protein metabolism	0.6
KAR5	nuclear mRNA splicing, via spliceosome	0.6
KAR5	mitosis	0.6
KEL1	sexual reproduction	0.6
LIA1	protein metabolism	0.6
MLP2	protein-nucleus import	0.6
MSB1	conjugation	0.6
MSI1	cell growth and/or maintenance	0.6
MSS18	amino acid and derivative metabolism	0.6
MVP1	protein-Golgi retention	0.6
NHP10	nucleobase, nucleoside, nucleotide and nucleic acid metabolism	0.6
NIS1	growth pattern	0.6
NOP58	cell growth and/or maintenance	0.6
OYE2	response to external stimulus	0.6
OYE2	bud site selection	0.6
PEP8	protein metabolism	0.6
PRR2	cell growth and/or maintenance	0.6
PUF6	cell growth and/or maintenance	0.6
RIF1	telomerase-dependent telomere maintenance	0.6
RSC1	chromatin remodeling	0.6
RTT103	nuclear mRNA splicing, via spliceosome	0.6
SAP1	nucleobase, nucleoside, nucleotide and nucleic acid metabolism	0.6
SDA1	cell growth and/or maintenance	0.6
SGT2	cell growth and/or maintenance	0.6
SPP41	chromatin silencing	0.6
SPP41	chromatin silencing at telomere	0.6
SSK22	nucleobase, nucleoside, nucleotide and nucleic acid metabolism	0.6
SSP1	protein metabolism	0.6
STP4	nucleobase, nucleoside, nucleotide and nucleic acid metabolism	0.6
STS1	nucleocytoplasmic transport	0.6
SVS1	cellular morphogenesis	0.6
THR1	protein metabolism	0.6
THR1	purine nucleotide biosynthesis	0.6
URA3	pyrimidine base biosynthesis	0.6
URA3	cell growth and/or maintenance	0.6
URA3	aromatic compound metabolism	0.6
YAL053W	protein metabolism	0.6
YBR108W	cell growth and/or maintenance	0.6
YBR250W	cell growth and/or maintenance	0.6
YBR270C	cell growth and/or maintenance	0.6
YCR055C	cell growth and/or maintenance	0.6
YDL027C	cell homeostasis	0.6
YDL027C	regulation of cell redox homeostasis	0.6
YDL203C	cell growth and/or maintenance	0.6
YDR051C	protein metabolism	0.6
YDR115W	fatty acid metabolism	0.6
YDR115W	lipid metabolism	0.6
YDR128W	cell growth and/or maintenance	0.6
YDR140W	chromatin silencing at telomere	0.6
YDR149C	nucleobase, nucleoside, nucleotide and nucleic acid metabolism	0.6
YGL068W	lipid metabolism	0.6
YGL068W	aerobic respiration	0.6
YGL149W	protein metabolism	0.6
YGL250W	cell growth and/or maintenance	0.6
YHR087W	nucleobase, nucleoside, nucleotide and nucleic acid metabolism	0.6
YJL068C	ubiquinone metabolism	0.6
YJL163C	growth pattern	0.6
YJR008W	cell growth and/or maintenance	0.6
YKL066W	nucleotide metabolism	0.6
YKL066W	purine nucleotide biosynthesis	0.6
YLR281C	cell growth and/or maintenance	0.6
YLR345W	catabolism	0.6
YLR392C	nucleobase, nucleoside, nucleotide and nucleic acid metabolism	0.6
YMR233W	chromatin assembly/disassembly	0.6
YMR315W	nucleobase, nucleoside, nucleotide and nucleic acid metabolism	0.6
YNL080C	cell homeostasis	0.6
YNL234W	protein metabolism	0.6
YNR036C	cell growth and/or maintenance	0.6
YOL114C	cell growth and/or maintenance	0.6
YOR006C	protein metabolism	0.6
YOR093C	nucleobase, nucleoside, nucleotide and nucleic acid metabolism	0.6
YOR292C	cell growth and/or maintenance	0.6
YPL236C	protein metabolism	0.6
YPR115W	protein metabolism	0.6
AMD2	biosynthesis	0.59
APM3	protein-Golgi retention	0.59
ARX1	ER to Golgi transport	0.59
ATG12	tRNA-nucleus export	0.59
AVO2	cell growth and/or maintenance	0.59
BDF2	sporulation	0.59
BSP1	cellular morphogenesis	0.59
BUD7	Golgi to vacuole transport	0.59
BZZ1	protein-vacuolar targeting	0.59
CAF40	cell growth and/or maintenance	0.59
CLB6	regulation of meiosis	0.59
CLB6	premeiotic DNA synthesis	0.59
COG1	retrograde transport, vesicle recycling within Golgi	0.59
COG7	intra-Golgi transport	0.59
COG7	retrograde transport, vesicle recycling within Golgi	0.59
COG8	intra-Golgi transport	0.59
COG8	retrograde transport, vesicle recycling within Golgi	0.59
CSM1	conjugation	0.59
CWC21	biosynthesis	0.59
DCC1	vacuolar acidification	0.59
DFG5	cellular morphogenesis	0.59
DLD2	protein metabolism	0.59
EAP1	cell growth and/or maintenance	0.59
EBP2	biosynthesis	0.59
EDC3	ubiquitin-dependent protein catabolism	0.59
ERB1	ribosome-nucleus export	0.59
ERG28	ergosterol biosynthesis	0.59
ERP2	cell growth and/or maintenance	0.59
FAR10	nucleobase, nucleoside, nucleotide and nucleic acid metabolism	0.59
FAR11	conjugation	0.59
FMP35	protein metabolism	0.59
FMP40	cell growth and/or maintenance	0.59
FRT1	protein metabolism	0.59
FUR1	protein amino acid glycosylation	0.59
GCN1	Golgi to vacuole transport	0.59
GFA1	carbohydrate metabolism	0.59
GLE1	protein metabolism	0.59
HAM1	nucleobase, nucleoside, nucleotide and nucleic acid metabolism	0.59
ICL1	biosynthesis	0.59
ITC1	cell growth and/or maintenance	0.59
KAE1	cellular morphogenesis	0.59
KAR5	mitotic spindle assembly (sensu Fungi)	0.59
KEL1	actin filament organization	0.59
KGD2	2-oxoglutarate metabolism	0.59
LIT2	nucleobase, nucleoside, nucleotide and nucleic acid metabolism	0.59
LTV1	establishment and/or maintenance of chromatin architecture	0.59
MSH5	response to endogenous stimulus	0.59
NCE103	biosynthesis	0.59
NCE103	amine metabolism	0.59
NCE103	nucleobase, nucleoside, nucleotide and nucleic acid metabolism	0.59
NHP10	vacuolar transport	0.59
NOP15	nucleobase, nucleoside, nucleotide and nucleic acid metabolism	0.59
NOP7	protein metabolism	0.59
NRP1	nucleobase, nucleoside, nucleotide and nucleic acid metabolism	0.59
NSA2	ribosomal large subunit-nucleus export	0.59
RAV1	vacuolar acidification	0.59
RCO1	cell growth and/or maintenance	0.59
RIF1	chromatin silencing at telomere	0.59
RLF2	nucleobase, nucleoside, nucleotide and nucleic acid metabolism	0.59
RLF2	RAS protein signal transduction	0.59
RMA1	biosynthesis	0.59
RSC6	cell growth and/or maintenance	0.59
SAE2	nucleobase, nucleoside, nucleotide and nucleic acid metabolism	0.59
SDS24	phosphorus metabolism	0.59
SEC3	polar budding	0.59
SEC5	endocytosis	0.59
SGF73	sexual reproduction	0.59
SGT2	cellular morphogenesis	0.59
SIK1	nucleobase, nucleoside, nucleotide and nucleic acid metabolism	0.59
SKG6	chromatin silencing	0.59
SMI1	nucleobase, nucleoside, nucleotide and nucleic acid metabolism	0.59
SMY2	cytokinesis	0.59
SMY2	exocytosis	0.59
SNO4	biosynthesis	0.59
SOR1	protein metabolism	0.59
SPI1	protein metabolism	0.59
SPO12	catabolism	0.59
SRL2	nucleobase, nucleoside, nucleotide and nucleic acid metabolism	0.59
SRL2	cell growth and/or maintenance	0.59
SRO7	protein metabolism	0.59
STB4	cell growth and/or maintenance	0.59
STC2	cell growth and/or maintenance	0.59
TAN1	biosynthesis	0.59
TMT1	cell growth and/or maintenance	0.59
UBX6	nucleobase, nucleoside, nucleotide and nucleic acid metabolism	0.59
URB1	cell growth and/or maintenance	0.59
VHS3	cell growth and/or maintenance	0.59
VPS30	vacuole inheritance	0.59
VPS38	vacuole inheritance	0.59
XDJ1	nucleobase, nucleoside, nucleotide and nucleic acid metabolism	0.59
YBR124W	N-linked glycosylation	0.59
YBR270C	protein metabolism	0.59
YCR013C	biosynthesis	0.59
YCR055C	biosynthesis	0.59
YCR079W	alcohol metabolism	0.59
YCR079W	carbohydrate metabolism	0.59
YCR079W	catabolism	0.59
YCR079W	energy pathways	0.59
YDL063C	nucleobase, nucleoside, nucleotide and nucleic acid metabolism	0.59
YDR266C	cell growth and/or maintenance	0.59
YDR287W	nucleobase, nucleoside, nucleotide and nucleic acid metabolism	0.59
YDR339C	biosynthesis	0.59
YDR412W	cellular morphogenesis	0.59
YEL023C	protein amino acid phosphorylation	0.59
YEL023C	nucleobase, nucleoside, nucleotide and nucleic acid metabolism	0.59
YER036C	vacuolar acidification	0.59
YER067W	protein metabolism	0.59
YFL068W	nucleobase, nucleoside, nucleotide and nucleic acid metabolism	0.59
YFR012W	nucleobase, nucleoside, nucleotide and nucleic acid metabolism	0.59
YGL059W	protein metabolism	0.59
YGR130C	protein metabolism	0.59
YGR176W	alcohol metabolism	0.59
YGR265W	cell growth and/or maintenance	0.59
YHB1	ER to Golgi transport	0.59
YHR100C	cell growth and/or maintenance	0.59
YIL158W	nucleobase, nucleoside, nucleotide and nucleic acid metabolism	0.59
YJL068C	cell growth and/or maintenance	0.59
YJL068C	nucleobase, nucleoside, nucleotide and nucleic acid metabolism	0.59
YJR056C	cell growth and/or maintenance	0.59
YJR111C	alcohol metabolism	0.59
YKL088W	biosynthesis	0.59
YKL088W	nucleobase, nucleoside, nucleotide and nucleic acid metabolism	0.59
YKL151C	cell growth and/or maintenance	0.59
YKL218C	biosynthesis	0.59
YLR023C	biosynthesis	0.59
YLR076C	ubiquitin-dependent protein catabolism	0.59
YLR257W	biosynthesis	0.59
YLR345W	mRNA catabolism	0.59
YLR356W	cell growth and/or maintenance	0.59
YMR002W	biosynthesis	0.59
YMR084W	protein metabolism	0.59
YNL050C	nuclear mRNA splicing, via spliceosome	0.59
YNL115C	sporulation	0.59
YNR036C	protein metabolism	0.59
YOL114C	nucleobase, nucleoside, nucleotide and nucleic acid metabolism	0.59
YOR111W	Golgi to endosome transport	0.59
YOR215C	biosynthesis	0.59
YPI1	cell growth and/or maintenance	0.59
YPL201C	glycerol biosynthesis	0.59
YPL236C	catabolism	0.59
YPR004C	coenzyme and prosthetic group metabolism	0.59
YSC84	biosynthesis	0.59
ADK2	cell growth and/or maintenance	0.58
AHC2	nucleosome disassembly	0.58
APL1	nucleobase, nucleoside, nucleotide and nucleic acid metabolism	0.58
ATG12	cell growth and/or maintenance	0.58
ATG7	protein-vacuolar targeting	0.58
BCP1	nucleobase, nucleoside, nucleotide and nucleic acid metabolism	0.58
BET5	biosynthesis	0.58
BFR2	cell growth and/or maintenance	0.58
BIR1	cell growth and/or maintenance	0.58
BTN2	protein metabolism	0.58
BUD14	nucleobase, nucleoside, nucleotide and nucleic acid metabolism	0.58
BUD20	cell growth and/or maintenance	0.58
BZZ1	ubiquitin-dependent protein catabolism	0.58
CIN2	conjugation	0.58
CLB6	conjugation	0.58
COG7	conjugation	0.58
CSN12	conjugation	0.58
CSN9	protein metabolism	0.58
CWC23	DNA replication	0.58
DLD2	response to external stimulus	0.58
DLD2	conjugation	0.58
DLT1	protein metabolism	0.58
DOS2	cell growth and/or maintenance	0.58
EBP2	cell growth and/or maintenance	0.58
ERB1	conjugation	0.58
ERR1	cell growth and/or maintenance	0.58
ERV46	cell growth and/or maintenance	0.58
EXO84	cell growth and/or maintenance	0.58
EXO84	Golgi to plasma membrane transport	0.58
FAP1	protein metabolism	0.58
FAR10	conjugation	0.58
FAR11	cell growth and/or maintenance	0.58
FAR3	cell growth and/or maintenance	0.58
GAL10	biosynthesis	0.58
GFD1	protein metabolism	0.58
HAS1	conjugation	0.58
HEM4	cell growth and/or maintenance	0.58
IBD2	cell growth and/or maintenance	0.58
IME4	nucleobase, nucleoside, nucleotide and nucleic acid metabolism	0.58
ISA1	biosynthesis	0.58
ISA1	cell homeostasis	0.58
ISA1	ion homeostasis	0.58
ISN1	cell growth and/or maintenance	0.58
KEL1	growth pattern	0.58
KEL2	protein amino acid phosphorylation	0.58
KGD2	leucine catabolism	0.58
KGD2	isoleucine catabolism	0.58
KGD2	glycine catabolism	0.58
KGD2	valine catabolism	0.58
LIT2	meiosis	0.58
MAK16	cell growth and/or maintenance	0.58
MAM33	intracellular copper ion transport	0.58
MBA1	protein metabolism	0.58
MCD1	cell growth and/or maintenance	0.58
MCD1	postreplication repair	0.58
MDM30	cell growth and/or maintenance	0.58
MMR1	mRNA localization, intracellular	0.58
MSB1	growth pattern	0.58
MUK1	protein metabolism	0.58
NHP10	chromatin remodeling	0.58
NIS1	nucleosome assembly	0.58
NIS1	phosphorus metabolism	0.58
NOP7	catabolism	0.58
NSA2	cell growth and/or maintenance	0.58
NUT1	chromatin remodeling	0.58
PAA1	regulation of cyclin dependent protein kinase activity	0.58
PBP2	biosynthesis	0.58
PDX3	folic acid and derivative biosynthesis	0.58
PIN4	cell growth and/or maintenance	0.58
PMP2	cell growth and/or maintenance	0.58
PPS1	biosynthesis	0.58
PRM1	biosynthesis	0.58
PSY2	nucleobase, nucleoside, nucleotide and nucleic acid metabolism	0.58
PSY2	phosphorus metabolism	0.58
PUF6	nucleobase, nucleoside, nucleotide and nucleic acid metabolism	0.58
PWP1	biosynthesis	0.58
RAD28	cell growth and/or maintenance	0.58
RED1	chromatin assembly/disassembly	0.58
RIX1	cell growth and/or maintenance	0.58
RRP7	biosynthesis	0.58
RSC8	cell growth and/or maintenance	0.58
RSM28	biosynthesis	0.58
RTT107	double-strand break repair	0.58
SAM2	methionine metabolism	0.58
SAM35	biosynthesis	0.58
SBE22	cell growth and/or maintenance	0.58
SCM4	protein metabolism	0.58
SEC21	vesicle coating	0.58
SEC26	vesicle coating	0.58
SEF1	biosynthesis	0.58
SGF29	sporulation	0.58
SGF73	sporulation	0.58
SGT2	conjugation	0.58
SKG6	cellular morphogenesis	0.58
SLD2	mismatch repair	0.58
SNO1	pyridoxine metabolism	0.58
SNO1	thiamin biosynthesis	0.58
SNO2	cell growth and/or maintenance	0.58
SNZ1	thiamin biosynthesis	0.58
SPO12	nucleobase, nucleoside, nucleotide and nucleic acid metabolism	0.58
STS1	ubiquitin-dependent protein catabolism	0.58
TAN1	cell growth and/or maintenance	0.58
THR1	folic acid and derivative metabolism	0.58
TIP20	vesicle fusion	0.58
TOM71	cell growth and/or maintenance	0.58
TOS2	cellular morphogenesis	0.58
TOS2	growth pattern	0.58
TVP18	cell growth and/or maintenance	0.58
ULA1	protein metabolism	0.58
USO1	ER to Golgi transport	0.58
VPS30	cell growth and/or maintenance	0.58
VPS53	cell growth and/or maintenance	0.58
VPS54	biosynthesis	0.58
VPS8	cell growth and/or maintenance	0.58
VTC2	vacuole fusion, non-autophagic	0.58
YBL028C	biosynthesis	0.58
YBL081W	biosynthesis	0.58
YBR025C	nuclear mRNA splicing, via spliceosome	0.58
YBR077C	cell growth and/or maintenance	0.58
YBR187W	protein metabolism	0.58
YBR270C	biosynthesis	0.58
YBR271W	cell growth and/or maintenance	0.58
YBR281C	ER to Golgi transport	0.58
YCR016W	cell growth and/or maintenance	0.58
YDL027C	cell growth and/or maintenance	0.58
YDR026C	cell growth and/or maintenance	0.58
YDR131C	nucleobase, nucleoside, nucleotide and nucleic acid metabolism	0.58
YDR198C	nucleobase, nucleoside, nucleotide and nucleic acid metabolism	0.58
YDR287W	cell growth and/or maintenance	0.58
YDR339C	nucleobase, nucleoside, nucleotide and nucleic acid metabolism	0.58
YEL043W	mRNA-nucleus export	0.58
YER079W	cell growth and/or maintenance	0.58
YER156C	protein metabolism	0.58
YGL239C	cell growth and/or maintenance	0.58
YGR012W	nucleobase, nucleoside, nucleotide and nucleic acid metabolism	0.58
YGR012W	cell homeostasis	0.58
YGR017W	cellular morphogenesis	0.58
YGR207C	coenzyme and prosthetic group metabolism	0.58
YGR250C	mRNA metabolism	0.58
YGR293C	biosynthesis	0.58
YHR209W	nuclear mRNA splicing, via spliceosome	0.58
YIL001W	ubiquitin-dependent protein catabolism	0.58
YIL082W-A	protein metabolism	0.58
YIL103W	protein metabolism	0.58
YJL068C	carbohydrate metabolism	0.58
YJL215C	biosynthesis	0.58
YKL153W	catabolism	0.58
YKL202W	biosynthesis	0.58
YKR011C	biosynthesis	0.58
YKR079C	biosynthesis	0.58
YLR049C	biosynthesis	0.58
YLR177W	protein metabolism	0.58
YLR224W	cell growth and/or maintenance	0.58
YLR281C	nucleobase, nucleoside, nucleotide and nucleic acid metabolism	0.58
YLR345W	chromatin remodeling	0.58
YLR456W	cell growth and/or maintenance	0.58
YLR456W	protein metabolism	0.58
YMR323W	biosynthesis	0.58
YNL092W	biosynthesis	0.58
YNL116W	cellular morphogenesis	0.58
YNL274C	biosynthesis	0.58
YNR029C	cell growth and/or maintenance	0.58
YOL008W	protein metabolism	0.58
YOL083W	cell growth and/or maintenance	0.58
YOL131W	biosynthesis	0.58
YOR084W	biosynthesis	0.58
YOR111W	cell growth and/or maintenance	0.58
YOR285W	protein metabolism	0.58
YOR315W	nucleobase, nucleoside, nucleotide and nucleic acid metabolism	0.58
YPL150W	catabolism	0.58
YPL279C	nucleobase, nucleoside, nucleotide and nucleic acid metabolism	0.58
YPR004C	phosphorus metabolism	0.58
YPR118W	cell growth and/or maintenance	0.58
YPR172W	mRNA-nucleus export	0.58
YPR172W	rRNA-nucleus export	0.58
YPR172W	snRNA-nucleus export	0.58
ZDS2	biosynthesis	0.58
ZIP2	chromatin assembly/disassembly	0.58
AEP1	energy pathways	0.57
AEP1	nucleobase, nucleoside, nucleotide and nucleic acid metabolism	0.57
AEP2	catabolism	0.57
AEP2	energy pathways	0.57
AME1	karyogamy during conjugation with cellular fusion	0.57
BIR1	ubiquitin-dependent protein catabolism	0.57
CAF17	regulation of transcription from Pol II promoter	0.57
CAT5	energy pathways	0.57
CBS2	energy pathways	0.57
CBS2	catabolism	0.57
CDC1	ER to Golgi transport	0.57
CDC123	cell growth and/or maintenance	0.57
CIN2	protein metabolism	0.57
CLF1	conjugation	0.57
COG7	karyogamy during conjugation with cellular fusion	0.57
CSM3	DNA unwinding	0.57
CSN9	protein deneddylation	0.57
CWC27	nucleobase, nucleoside, nucleotide and nucleic acid metabolism	0.57
EDC3	establishment and/or maintenance of chromatin architecture	0.57
EMI2	catabolism	0.57
ENP2	processing of 20S pre-rRNA	0.57
ERB1	cell growth and/or maintenance	0.57
EXO84	cellular morphogenesis	0.57
EXO84	vesicle docking during the process of exocytosis	0.57
EXO84	vesicle fusion	0.57
FMP23	protein metabolism	0.57
FUS2	regulation of cell shape	0.57
GUA1	heterocycle metabolism	0.57
GUA1	lipid metabolism	0.57
GUA1	aromatic compound metabolism	0.57
HEM4	coenzyme and prosthetic group metabolism	0.57
HEM4	nucleobase, nucleoside, nucleotide and nucleic acid metabolism	0.57
ICL1	heterocycle metabolism	0.57
IFH1	catabolism	0.57
ISR1	cell growth and/or maintenance	0.57
KEL2	phosphorus metabolism	0.57
KGD2	cell growth and/or maintenance	0.57
KGD2	response to external stimulus	0.57
KRR1	rRNA modification	0.57
LIT1	cell growth and/or maintenance	0.57
LSB3	cell growth and/or maintenance	0.57
MAD2	nuclear pore organization and biogenesis	0.57
MAK21	catabolism	0.57
MAK21	nucleobase, nucleoside, nucleotide and nucleic acid metabolism	0.57
MAK31	nucleobase, nucleoside, nucleotide and nucleic acid metabolism	0.57
MCD1	DNA strand elongation	0.57
MMM1	mitochondrial inner membrane protein import	0.57
MMR1	regulation of glycogen catabolism	0.57
MSI1	response to endogenous stimulus	0.57
MSS18	nucleobase, nucleoside, nucleotide and nucleic acid metabolism	0.57
NAS2	carbohydrate metabolism	0.57
NAS2	ubiquitin-dependent protein catabolism	0.57
NBP2	protein amino acid dephosphorylation	0.57
NCS6	protein metabolism	0.57
NIP7	protein metabolism	0.57
OM45	protein metabolism	0.57
[truncated: 10,253 more rows]
