# Supplementary material for: Genome wide prediction of protein function via a generic knowledge discovery approach based on evidence integration
Source: BMC Bioinformatics. 2006 May 25;7:268. doi: 10.1186/1471-2105-7-268 (PMC1481625; doi:10.1186/1471-2105-7-268)
Supplement: Additional File 7 — ReleaseA_MF. [see Additional file 5] for detailed description. [file 1471-2105-7-268-S7.xls]

## Sheet: MF-1911
Gene_name	GO_prediction	Precision
YGL068W	structural constituent of ribosome	1
YDR115W	structural constituent of ribosome	0.99
ASC1	structural constituent of ribosome	0.98
YGL102C	structural constituent of ribosome	0.97
PIN3	structural constituent of ribosome	0.95
YAE1	structural constituent of ribosome	0.95
YHR087W	structural constituent of ribosome	0.94
BCP1	structural constituent of ribosome	0.91
LIA1	structural constituent of ribosome	0.91
NAS6	endopeptidase activity	0.91
SRF3	structural constituent of ribosome	0.91
RSC8	general RNA polymerase II transcription factor activity	0.9
MAM33	structural constituent of ribosome	0.89
YNR036C	structural constituent of ribosome	0.89
ISA1	structural constituent of ribosome	0.88
PET112	structural constituent of ribosome	0.88
TSR2	structural constituent of ribosome	0.88
PMP2	hydrogen-exporting ATPase activity, phosphorylative mechanism	0.87
QRI5	structural constituent of ribosome	0.87
SEC26	structural constituent of ribosome	0.87
SGF29	general RNA polymerase II transcription factor activity	0.87
SPC1	signal peptidase activity	0.87
YBL081W	structural constituent of ribosome	0.87
YLR366W	structural constituent of ribosome	0.87
AMD2	structural constituent of ribosome	0.86
CIN2	structural constituent of cytoskeleton	0.86
DLD2	structural constituent of cytoskeleton	0.86
NUT1	general RNA polymerase II transcription factor activity	0.86
NUT1	RNA polymerase II transcription mediator activity	0.86
RSM28	structural constituent of ribosome	0.86
YBR094W	structural constituent of ribosome	0.86
YGR283C	structural constituent of ribosome	0.86
YKL056C	structural constituent of ribosome	0.86
GLE1	ubiquinol-cytochrome-c reductase activity	0.85
KAR5	structural constituent of cytoskeleton	0.85
NIP7	structural constituent of ribosome	0.85
OYE2	structural constituent of cytoskeleton	0.85
TAN1	structural constituent of ribosome	0.85
YHR029C	structural constituent of ribosome	0.85
CYC2	structural constituent of ribosome	0.84
SGF73	general RNA polymerase II transcription factor activity	0.84
SQT1	structural constituent of ribosome	0.84
YLR339C	structural constituent of ribosome	0.84
YOR285W	structural constituent of ribosome	0.84
KGD2	electron transporter activity	0.83
RRP7	structural constituent of ribosome	0.83
YGR219W	structural constituent of ribosome	0.83
CBP6	ion transporter activity	0.82
YOL014W	structural constituent of ribosome	0.82
FMP18	structural constituent of ribosome	0.81
OM45	structural constituent of ribosome	0.81
SMK1	ubiquinol-cytochrome-c reductase activity	0.81
YHR116W	structural constituent of ribosome	0.81
YKL169C	structural constituent of ribosome	0.81
YKR011C	structural constituent of ribosome	0.81
YOR215C	structural constituent of ribosome	0.81
YPL208W	structural constituent of ribosome	0.81
MUK1	translation initiation factor activity	0.8
YDR115W	transferase activity	0.8
DON1	endopeptidase activity	0.79
RMD9	structural constituent of ribosome	0.79
YKR035C	structural constituent of ribosome	0.79
YTM1	structural constituent of cytoskeleton	0.79
COG1	protein transporter activity	0.78
SMP2	structural constituent of ribosome	0.78
SRC1	cysteine-type endopeptidase activity	0.78
VPS17	protein transporter activity	0.78
COG4	protein transporter activity	0.77
MCD1	ATPase activity	0.77
PMP2	carrier activity	0.77
SGF29	RNA polymerase II transcription factor activity	0.77
CSM1	structural constituent of cytoskeleton	0.76
MPS3	structural constituent of cytoskeleton	0.76
AKL1	ubiquitin-specific protease activity	0.75
CBP6	iron ion transporter activity	0.75
CBP6	magnesium ion transporter activity	0.75
MSS18	iron ion transporter activity	0.75
MSS18	magnesium ion transporter activity	0.75
NUT1	RNA polymerase II transcription factor activity	0.75
AME1	structural constituent of cytoskeleton	0.74
COG7	structural constituent of cytoskeleton	0.74
RED1	nucleic acid binding	0.74
RSC6	general RNA polymerase II transcription factor activity	0.74
SGF73	RNA polymerase II transcription factor activity	0.74
YML030W	structural constituent of ribosome	0.74
EMP24	GTPase regulator activity	0.73
MAD1	structural constituent of cytoskeleton	0.73
SPP381	pre-mRNA splicing factor activity	0.73
YDL014W	hydrolase activity	0.73
AVT5	structural constituent of ribosome	0.72
DEP1	structural constituent of cytoskeleton	0.72
FMP36	structural constituent of ribosome	0.72
PMP2	ion transporter activity	0.72
RSC2	RNA polymerase II transcription factor activity	0.72
SNT309	pre-mRNA splicing factor activity	0.72
SPP381	mRNA binding	0.72
TAH18	RNA polymerase II transcription mediator activity	0.72
TIF6	structural constituent of ribosome	0.72
YBR053C	structural constituent of ribosome	0.72
YLR301W	structural constituent of ribosome	0.72
YML010C-B	structural constituent of ribosome	0.72
YMR321C	structural constituent of ribosome	0.72
RSC8	RNA polymerase II transcription factor activity	0.71
YDL014W	nucleic acid binding	0.71
COP1	structural constituent of ribosome	0.7
KGD2	oxidoreductase activity	0.7
MDM30	structural constituent of ribosome	0.7
NAS2	endopeptidase activity	0.7
NBP2	structural constituent of ribosome	0.7
RRS1	structural constituent of ribosome	0.7
YDL063C	structural constituent of ribosome	0.7
YDL124W	alpha,alpha-trehalose-phosphate synthase (UDP-forming) activity	0.7
YMR210W	structural constituent of ribosome	0.7
YNL274C	structural constituent of ribosome	0.7
FMP15	structural constituent of ribosome	0.69
FMP39	structural constituent of ribosome	0.69
JSN1	structural constituent of cytoskeleton	0.69
MMR1	structural constituent of cytoskeleton	0.69
SAM35	structural constituent of ribosome	0.69
SPP381	nucleic acid binding	0.69
FMP38	structural constituent of ribosome	0.68
FYV4	structural constituent of ribosome	0.68
IML1	structural constituent of ribosome	0.68
MAK21	structural constituent of ribosome	0.68
NOC2	structural constituent of ribosome	0.68
PBN1	serine-type endopeptidase activity	0.68
RRB1	structural constituent of ribosome	0.68
SEC27	structural constituent of ribosome	0.68
SGF29	transcription cofactor activity	0.68
STS1	endopeptidase activity	0.68
SYP1	structural constituent of ribosome	0.68
VPH2	hydrogen-transporting ATPase activity, rotational mechanism	0.68
VPS28	structural constituent of ribosome	0.68
YAL018C	structural constituent of ribosome	0.68
YCL013W	structural constituent of ribosome	0.68
YDL199C	structural constituent of ribosome	0.68
YDR417C	structural constituent of ribosome	0.68
YGR150C	structural constituent of ribosome	0.68
YMR293C	structural constituent of ribosome	0.68
YOL098C	structural constituent of ribosome	0.68
YOL153C	structural constituent of ribosome	0.68
YPL009C	structural constituent of ribosome	0.68
KGD2	protein carrier activity	0.67
LIN1	structural constituent of cytoskeleton	0.67
CWC2	pre-mRNA splicing factor activity	0.66
CWC23	pre-mRNA splicing factor activity	0.66
FMC1	structural constituent of ribosome	0.66
GFA1	hydrogen-transporting ATPase activity, rotational mechanism	0.66
RSC1	general RNA polymerase II transcription factor activity	0.66
RSC2	general RNA polymerase II transcription factor activity	0.66
RSC4	general RNA polymerase II transcription factor activity	0.66
YGL068W	peptidyltransferase activity	0.66
YGR012W	oxidoreductase activity	0.66
YHR009C	ubiquinol-cytochrome-c reductase activity	0.66
YLR287C	structural constituent of ribosome	0.66
YOR021C	structural constituent of ribosome	0.66
AEP1	nucleic acid binding	0.65
APM3	general RNA polymerase II transcription factor activity	0.65
CLF1	pre-mRNA splicing factor activity	0.65
PAC2	structural constituent of cytoskeleton	0.65
SEC65	peptide binding	0.65
BUD28	structural constituent of ribosome	0.64
MCD1	AT DNA binding	0.64
MCD1	DNA secondary structure binding	0.64
MCD1	double-stranded DNA binding	0.64
PST2	structural constituent of ribosome	0.64
YCR055C	structural constituent of ribosome	0.64
YDL014W	structural constituent of ribosome	0.64
YDR459C	structural constituent of ribosome	0.64
YMR085W	structural constituent of ribosome	0.64
YNL115C	structural constituent of ribosome	0.64
YOL032W	structural constituent of ribosome	0.64
YOR084W	structural constituent of cytoskeleton	0.64
AST1	hydrogen-exporting ATPase activity, phosphorylative mechanism	0.63
CAF17	hydrolase activity	0.63
CWC22	pre-mRNA splicing factor activity	0.63
EDC3	pre-mRNA splicing factor activity	0.63
FUR1	hydrogen-transporting ATP synthase activity, rotational mechanism	0.63
KAR9	structural constituent of cytoskeleton	0.63
NFI1	structural constituent of cytoskeleton	0.63
SAM35	structural constituent of cytoskeleton	0.63
SEC21	protein binding	0.63
SPP381	protein binding	0.63
SYF1	pre-mRNA splicing factor activity	0.63
THR1	carrier activity	0.63
YBR270C	translation initiation factor activity	0.63
ATS1	structural constituent of cytoskeleton	0.62
BUD19	structural constituent of ribosome	0.62
EMP24	GTPase activity	0.62
FAA3	structural constituent of ribosome	0.62
IFH1	nucleic acid binding	0.62
PET112	nucleic acid binding	0.62
PIN3	endopeptidase activity	0.62
RSC4	RNA polymerase II transcription factor activity	0.62
SNT309	nucleic acid binding	0.62
UPF3	ATPase activity	0.62
UPF3	ATP-dependent helicase activity	0.62
YBR016W	structural constituent of ribosome	0.62
YCR016W	structural constituent of ribosome	0.62
YER053C	structural constituent of ribosome	0.62
YGR117C	structural constituent of ribosome	0.62
YIR003W	structural constituent of ribosome	0.62
YKL027W	structural constituent of ribosome	0.62
YOL083W	structural constituent of ribosome	0.62
YPL238C	structural constituent of ribosome	0.62
YPL277C	structural constituent of ribosome	0.62
YPR013C	structural constituent of ribosome	0.62
AEP1	translation factor activity, nucleic acid binding	0.61
AEP2	translation factor activity, nucleic acid binding	0.61
CBP6	translation factor activity, nucleic acid binding	0.61
CBS2	translation factor activity, nucleic acid binding	0.61
DCC1	hydrogen-transporting ATPase activity, rotational mechanism	0.61
EMP24	enzyme activator activity	0.61
HBS1	translation elongation factor activity	0.61
IML3	nucleic acid binding	0.61
MSS51	translation factor activity, nucleic acid binding	0.61
PET112	translation factor activity, nucleic acid binding	0.61
RAV1	hydrogen-transporting ATPase activity, rotational mechanism	0.61
RSC8	ATPase activity	0.61
SMY2	general RNA polymerase II transcription factor activity	0.61
VPS16	protein binding	0.61
YAR060C	hydrogen-transporting ATP synthase activity, rotational mechanism	0.61
YER036C	hydrogen-transporting ATPase activity, rotational mechanism	0.61
YML033W	hydrogen-transporting ATP synthase activity, rotational mechanism	0.61
YNL313C	hydrogen-transporting ATP synthase activity, rotational mechanism	0.61
DDC1	DNA binding	0.6
DPH2	structural constituent of ribosome	0.6
ECM33	structural constituent of cell wall	0.6
KEL1	structural constituent of cytoskeleton	0.6
MSS18	ion transporter activity	0.6
PHO12	ion transporter activity	0.6
PUF6	structural constituent of ribosome	0.6
RLP24	structural constituent of ribosome	0.6
SGF29	transferase activity	0.6
YBL028C	structural constituent of ribosome	0.6
YBR197C	structural constituent of ribosome	0.6
YGR207C	oxidoreductase activity	0.6
YHR121W	structural constituent of ribosome	0.6
YIL077C	structural constituent of ribosome	0.6
YJL055W	structural constituent of ribosome	0.6
YLL044W	structural constituent of ribosome	0.6
YNL208W	serine-type endopeptidase activity	0.6
YPL142C	structural constituent of ribosome	0.6
YPR004C	oxidoreductase activity	0.6
CWC23	helicase activity	0.59
LTV1	hydrogen-transporting ATP synthase activity, rotational mechanism	0.59
MSS18	protein transporter activity	0.59
NAS6	hydrolase activity	0.59
NSA2	GTPase activity	0.59
RED1	DNA binding	0.59
SEC26	protein binding	0.59
SEC28	hydrogen-transporting ATP synthase activity, rotational mechanism	0.59
STP3	specific RNA polymerase II transcription factor activity	0.59
STP4	specific RNA polymerase II transcription factor activity	0.59
ZIP2	nucleic acid binding	0.59
AEP2	nucleic acid binding	0.58
CBS2	hydrolase activity	0.58
CLB6	structural constituent of cytoskeleton	0.58
CLB6	transferase activity	0.58
CNN1	structural constituent of cytoskeleton	0.58
CWC23	ATP-dependent RNA helicase activity	0.58
EMP24	protein binding	0.58
MDS3	structural constituent of cytoskeleton	0.58
NOC2	structural constituent of cytoskeleton	0.58
RSC6	RNA polymerase II transcription factor activity	0.58
SNF7	ATPase activity	0.58
SPO71	structural constituent of cytoskeleton	0.58
SPP381	ATP-dependent RNA helicase activity	0.58
YDL014W	ribonuclease MRP activity	0.58
YDR115W	peptidyltransferase activity	0.58
YGR207C	lyase activity	0.58
YJL200C	ligase activity	0.58
YLR419W	structural constituent of cytoskeleton	0.58
YPR004C	lyase activity	0.58
CWC21	nucleic acid binding	0.57
CWC23	mRNA binding	0.57
MCD1	nucleic acid binding	0.57
MSS51	nucleic acid binding	0.57
RSC6	ATPase activity	0.57
SEC6	protein binding	0.57
YCR076C	glucose transporter activity	0.57
YPR077C	glucose transporter activity	0.57
YPR099C	structural constituent of ribosome	0.57
YPR115W	general RNA polymerase II transcription factor activity	0.57
AME1	protein binding	0.56
AST1	ion transporter activity	0.56
CWC23	nucleic acid binding	0.56
EDC3	structural constituent of ribosome	0.56
FMP35	structural constituent of ribosome	0.56
IMD1	oxidoreductase activity	0.56
MBB1	structural constituent of ribosome	0.56
NNF1	structural constituent of cytoskeleton	0.56
PST2	saccharopepsin activity	0.56
RSC8	helicase activity	0.56
SEC21	GTPase activity	0.56
SLK19	structural constituent of cytoskeleton	0.56
SNF7	hydrogen-transporting ATPase activity, rotational mechanism	0.56
THR1	ion transporter activity	0.56
YBR226C	structural constituent of ribosome	0.56
YGL250W	structural constituent of cytoskeleton	0.56
YHL018W	structural constituent of ribosome	0.56
YLR111W	structural constituent of cytoskeleton	0.56
AAR2	pre-mRNA splicing factor activity	0.55
CIN2	lyase activity	0.55
CYM1	structural constituent of ribosome	0.55
ERV25	protein binding	0.55
ERV25	enzyme activator activity	0.55
ERV25	GTPase regulator activity	0.55
FAP1	nucleic acid binding	0.55
IML3	DNA binding	0.55
NOP7	structural constituent of ribosome	0.55
OYE2	protein binding	0.55
RSC2	ATPase activity	0.55
RSC4	ATPase activity	0.55
RSC8	transferase activity	0.55
SGF29	transcription coactivator activity	0.55
SGF29	protein binding	0.55
SOR1	carrier activity	0.55
TIP41	protein serine/threonine phosphatase activity	0.55
UPF3	helicase activity	0.55
YDL014W	poly(A) binding	0.55
YKL177W	structural constituent of ribosome	0.55
YKR047W	structural constituent of ribosome	0.55
YLR253W	structural constituent of ribosome	0.55
YTM1	protein binding	0.55
ZIP2	DNA binding	0.55
FIT2	siderochrome-iron transporter activity	0.54
FIT3	siderochrome-iron transporter activity	0.54
HUA2	translation initiation factor activity	0.54
ILM1	structural constituent of cytoskeleton	0.54
NAS6	ATPase activity	0.54
NIF3	protein carrier activity	0.54
PRP46	t-SNARE activity	0.54
SGF73	transcription cofactor activity	0.54
YKL151C	transferase activity	0.54
ZDS2	structural constituent of cytoskeleton	0.54
CBP6	protein transporter activity	0.53
CBP6	carrier activity	0.53
COG6	protein transporter activity	0.53
COG7	protein transporter activity	0.53
COG8	protein transporter activity	0.53
CWC23	hydrolase activity	0.53
FUS1	specific RNA polymerase II transcription factor activity	0.53
MDV1	GTPase activity	0.53
MSS18	carrier activity	0.53
PEP5	nucleotide binding	0.53
RSC1	RNA polymerase II transcription factor activity	0.53
SRO7	pre-mRNA splicing factor activity	0.53
STP3	RNA polymerase II transcription factor activity	0.53
STP4	RNA polymerase II transcription factor activity	0.53
VPS16	nucleotide binding	0.53
YGR207C	NADH dehydrogenase activity	0.53
YLR327C	structural constituent of ribosome	0.53
YMR110C	structural constituent of ribosome	0.53
YOR356W	NADH dehydrogenase activity	0.53
YPR004C	NADH dehydrogenase activity	0.53
ARP10	structural constituent of cytoskeleton	0.52
BUD13	pre-mRNA splicing factor activity	0.52
CLB6	kinase regulator activity	0.52
CLB6	kinase activity	0.52
FMP13	structural constituent of ribosome	0.52
MAD3	structural constituent of cytoskeleton	0.52
MRC1	structural constituent of cytoskeleton	0.52
NCE103	nucleic acid binding	0.52
PEP5	protein binding	0.52
SEC5	protein binding	0.52
THR1	structural constituent of ribosome	0.52
VPS20	structural constituent of cytoskeleton	0.52
YDL014W	ATP-dependent RNA helicase activity	0.52
YER156C	structural constituent of ribosome	0.52
YGL068W	transferase activity	0.52
YGR017W	transcription factor activity	0.52
AIR2	nucleic acid binding	0.51
ASC1	RNA binding	0.51
CAF17	protein binding	0.51
EMI2	glucokinase activity	0.51
NNF1	specific RNA polymerase II transcription factor activity	0.51
PBP1	poly(A) binding	0.51
SEC3	protein binding	0.51
SGF29	histone acetyltransferase activity	0.51
SPC1	hydrolase activity	0.51
YBR184W	structural constituent of cytoskeleton	0.51
YMR269W	translation initiation factor activity	0.51
YPL146C	nucleic acid binding	0.51
BZZ1	ubiquitin-specific protease activity	0.5
CAF17	transcriptional repressor activity	0.5
CLF1	nucleic acid binding	0.5
CWC2	nucleic acid binding	0.5
EDC3	nucleic acid binding	0.5
FUR1	transferase activity	0.5
KEL1	kinase activity	0.5
MSH5	hydrolase activity	0.5
NHP10	ATPase activity	0.5
PRM1	specific RNA polymerase II transcription factor activity	0.5
PRP46	transcriptional activator activity	0.5
RSC2	protein binding	0.5
SEC3	GTPase activity	0.5
SGF73	transcription coactivator activity	0.5
TOM71	protein transporter activity	0.5
YDL014W	helicase activity	0.5
YDL063C	nucleic acid binding	0.5
YGR207C	electron transporter activity	0.5
YIR036C	oxidoreductase activity	0.5
YLR345W	transcriptional activator activity	0.5
YOR356W	electron transporter activity	0.5
YPR004C	electron transporter activity	0.5
AAR2	RNA binding	0.49
AEP1	RNA binding	0.49
CLB6	cyclin-dependent protein kinase activity	0.49
COG6	protein binding	0.49
EAF6	specific RNA polymerase II transcription factor activity	0.49
EAF6	structural constituent of ribosome	0.49
FPR4	nucleic acid binding	0.49
HMRA2	structural constituent of ribosome	0.49
IFH1	RNA binding	0.49
KGD2	dihydrolipoyl dehydrogenase activity	0.49
PUB1	general RNA polymerase II transcription factor activity	0.49
RTT103	structural constituent of cytoskeleton	0.49
SMY2	nucleic acid binding	0.49
SVS1	structural constituent of cell wall	0.49
THR1	hydrolase activity	0.49
VID22	structural constituent of cytoskeleton	0.49
YBR187W	structural constituent of ribosome	0.49
YBR190W	structural constituent of ribosome	0.49
YDL014W	ribonuclease P activity	0.49
YDL014W	RNA binding	0.49
YDL014W	single-stranded DNA binding	0.49
YDL026W	structural constituent of ribosome	0.49
YDR341C	hydrolase activity	0.49
YFL044C	structural constituent of ribosome	0.49
YGL072C	structural constituent of ribosome	0.49
YGR137W	structural constituent of ribosome	0.49
YJL057C	hydrolase activity	0.49
YJR111C	sulfite transporter activity	0.49
YLR016C	structural constituent of ribosome	0.49
YLR104W	structural constituent of ribosome	0.49
YLR257W	structural constituent of ribosome	0.49
YLR379W	mRNA binding	0.49
YLR424W	structural constituent of cytoskeleton	0.49
YLR426W	structural constituent of ribosome	0.49
YNL176C	mRNA binding	0.49
YPL105C	pre-mRNA splicing factor activity	0.49
ADE13	hydrolase activity	0.48
BSD2	RNA polymerase II transcription factor activity	0.48
ERB1	GTPase activity	0.48
GFA1	oxidoreductase activity	0.48
KGD2	carrier activity	0.48
NOP15	nucleic acid binding	0.48
SDA1	protein binding	0.48
SPP381	hydrolase activity	0.48
SSK22	two-component response regulator activity	0.48
STP3	hydrolase activity	0.48
UPF3	nucleic acid binding	0.48
YDL014W	snoRNA binding	0.48
YGR160W	single-stranded DNA binding	0.48
YJL200C	anthranilate phosphoribosyltransferase activity	0.48
YPL260W	structural constituent of cytoskeleton	0.48
YPR115W	RNA polymerase II transcription factor activity	0.48
AEP2	RNA binding	0.47
CAF17	kinase regulator activity	0.47
CAF17	kinase activity	0.47
CBP6	nucleic acid binding	0.47
CHS5	structural constituent of cytoskeleton	0.47
CSM3	structural constituent of cytoskeleton	0.47
DLD2	protein binding	0.47
ENP2	nucleic acid binding	0.47
FAR10	carrier activity	0.47
FIR1	structural constituent of cytoskeleton	0.47
RBG2	pre-mRNA splicing factor activity	0.47
RCK1	transferase activity	0.47
RMD1	nucleic acid binding	0.47
RSC1	protein binding	0.47
SAM2	transferase activity	0.47
SDA1	GTPase activity	0.47
SNA4	endopeptidase activity	0.47
SPP381	helicase activity	0.47
STP3	protein binding	0.47
VPS13	serine-type endopeptidase activity	0.47
VPS64	carrier activity	0.47
YBL054W	nucleic acid binding	0.47
YDR128W	translation initiation factor activity	0.47
YGR207C	transferase activity	0.47
YKL133C	hydrolase activity	0.47
YLR003C	nucleic acid binding	0.47
YNL116W	carrier activity	0.47
YPL017C	structural constituent of cytoskeleton	0.47
CAF17	3'-5'-exoribonuclease activity	0.46
CWC2	protein binding	0.46
FPR3	structural constituent of ribosome	0.46
KAR5	protein binding	0.46
KGD2	transferase activity	0.46
PBP1	nucleic acid binding	0.46
RCK1	kinase activity	0.46
RSC2	hydrolase activity	0.46
RSC4	hydrolase activity	0.46
SPO12	protein kinase activity	0.46
SRC1	protein binding	0.46
SRO7	nucleic acid binding	0.46
TAH18	oxidoreductase activity	0.46
TOS2	transferase activity	0.46
UBX6	mRNA binding	0.46
YAL053W	hydrolase activity	0.46
YCR072C	hydrolase activity	0.46
YMR310C	structural constituent of ribosome	0.46
YMR315W	oxidoreductase activity	0.46
YNL122C	structural constituent of ribosome	0.46
YNR040W	structural constituent of ribosome	0.46
YPR044C	structural constituent of ribosome	0.46
ZDS2	DNA binding	0.46
AAR2	mRNA binding	0.45
CBP6	mRNA binding	0.45
CBS2	mRNA binding	0.45
CBS2	pre-mRNA splicing factor activity	0.45
CIN2	protein binding	0.45
COG7	protein binding	0.45
CWC15	mRNA binding	0.45
CWC15	pre-mRNA splicing factor activity	0.45
CWC15	protein binding	0.45
CWC2	mRNA binding	0.45
CWC21	pre-mRNA splicing factor activity	0.45
CWC22	mRNA binding	0.45
ERR1	oxidoreductase activity	0.45
IFH1	mRNA binding	0.45
IFH1	poly(A) binding	0.45
KAR5	microtubule motor activity	0.45
KEL1	protein binding	0.45
KEL2	kinase activity	0.45
KGD2	hydrolase activity	0.45
MCX1	transferase activity	0.45
MDV1	hydrolase activity	0.45
MSS18	mRNA binding	0.45
NAS6	receptor activity	0.45
NBP2	protein phosphatase type 2C activity	0.45
NOP15	rRNA primary transcript binding	0.45
NOP15	5S rRNA binding	0.45
NOP7	5S rRNA binding	0.45
PIN3	caspase activity	0.45
RSC4	transferase activity	0.45
SEC13	lyase activity	0.45
SEC13	protein binding	0.45
SLD2	epsilon DNA polymerase activity	0.45
SOR2	protein carrier activity	0.45
SPP2	mRNA binding	0.45
SPP2	pre-mRNA splicing factor activity	0.45
SPP381	RNA binding	0.45
SRC1	hydrolase activity	0.45
SRD1	mRNA binding	0.45
SRD1	poly(A) binding	0.45
SRO77	caspase activity	0.45
THR1	transferase activity	0.45
UBC12	endopeptidase activity	0.45
UPF3	protein binding	0.45
YGR160W	nucleic acid binding	0.45
YLL017W	caspase activity	0.45
YMR226C	protein carrier activity	0.45
YNL313C	hydrolase activity	0.45
YTM1	nucleotide binding	0.45
AIR2	structural constituent of ribosome	0.44
BST1	carrier activity	0.44
BUD20	structural constituent of ribosome	0.44
DDC1	nucleic acid binding	0.44
EBP2	structural constituent of ribosome	0.44
EDC3	hydrolase activity	0.44
FMP10	structural constituent of ribosome	0.44
GFA1	structural constituent of ribosome	0.44
HUA2	structural constituent of cytoskeleton	0.44
MBA1	metallopeptidase activity	0.44
MTO1	structural constituent of ribosome	0.44
NCE103	sulfate transporter activity	0.44
PST2	electron transporter activity	0.44
RBG1	structural constituent of ribosome	0.44
SEC13	hydrolase activity	0.44
SRO77	hydrolase activity	0.44
TAH18	nucleic acid binding	0.44
THI22	general RNA polymerase II transcription factor activity	0.44
YDL014W	general RNA polymerase II transcription factor activity	0.44
YDL014W	transferase activity	0.44
YDL050C	structural constituent of ribosome	0.44
YER067W	structural constituent of ribosome	0.44
YGR106C	structural constituent of ribosome	0.44
YIR003W	protein binding	0.44
YJL045W	oxidoreductase activity	0.44
YJL193W	structural constituent of ribosome	0.44
YKR043C	structural constituent of ribosome	0.44
YLR076C	structural constituent of ribosome	0.44
YNL056W	protein tyrosine phosphatase activity	0.44
YNL155W	hydrolase activity	0.44
YNR046W	structural constituent of ribosome	0.44
YPL197C	structural constituent of ribosome	0.44
YPR118W	structural constituent of ribosome	0.44
AAR2	nucleic acid binding	0.43
BEM4	structural constituent of cytoskeleton	0.43
COY1	structural constituent of cytoskeleton	0.43
CWC22	nucleic acid binding	0.43
EMI2	hydrolase activity	0.43
ERR1	transferase activity	0.43
FUS1	RNA polymerase II transcription factor activity	0.43
FUS1	structural constituent of cytoskeleton	0.43
GFA1	endopeptidase activity	0.43
HAS1	hydrolase activity	0.43
IMD1	transferase activity	0.43
MMM1	protein transporter activity	0.43
MUM2	structural constituent of cytoskeleton	0.43
PAA1	hydrolase activity	0.43
PMP2	hydrolase activity	0.43
RIM20	specific transcriptional repressor activity	0.43
RSC1	carnitine/acyl carnitine carrier activity	0.43
SLD2	transferase activity	0.43
SPP41	transcription factor activity	0.43
STS1	protein carrier activity	0.43
THR1	GTPase activity	0.43
TIP20	v-SNARE activity	0.43
TOF2	isomerase activity	0.43
YEL043W	structural constituent of cytoskeleton	0.43
YGL102C	nucleic acid binding	0.43
YGL230C	transcriptional activator activity	0.43
YGR012W	transferase activity	0.43
YGR130C	structural constituent of cytoskeleton	0.43
YGR219W	transferase activity	0.43
YHR033W	endopeptidase activity	0.43
YJL057C	nucleic acid binding	0.43
YJR015W	Pol II transcription elongation factor activity	0.43
YKL161C	transferase activity	0.43
YLR254C	structural constituent of cytoskeleton	0.43
YLR456W	structural constituent of cytoskeleton	0.43
YOR220W	RNA polymerase II transcription factor activity	0.43
ASC1	nucleic acid binding	0.42
CBP6	nucleotide binding	0.42
FUR1	kinase activity	0.42
GAL10	UTP-hexose-1-phosphate uridylyltransferase activity	0.42
MSS18	nucleic acid binding	0.42
MSS18	hydrolase activity	0.42
NOP7	nucleic acid binding	0.42
NRP1	RNA binding	0.42
PET127	pre-mRNA splicing factor activity	0.42
PUB1	poly(A) binding	0.42
PUF6	transferase activity	0.42
RMD5	transferase activity	0.42
SDA1	ATPase activity	0.42
SOG2	kinase activity	0.42
SOM1	peptidase activity	0.42
TAO3	general RNA polymerase II transcription factor activity	0.42
YGL024W	di-, tri-valent inorganic cation transporter activity	0.42
YGR182C	ubiquinol-cytochrome-c reductase activity	0.42
YKL088W	transferase activity	0.42
YMR084W	hydrogen-transporting ATPase activity, rotational mechanism	0.42
YMR124W	hydrolase activity	0.42
YMR323W	oxidoreductase activity	0.42
YNL086W	di-, tri-valent inorganic cation transporter activity	0.42
YNL115C	transferase activity	0.42
YOL083W	hydrolase activity	0.42
AAD4	aryl-alcohol dehydrogenase activity	0.41
AAR2	hydrolase activity	0.41
BEM4	GTPase regulator activity	0.41
BZZ1	mannosyltransferase activity	0.41
CAF17	transferase activity	0.41
CAT5	transferase activity	0.41
CBP6	RNA binding	0.41
CWC23	protein binding	0.41
DFG10	general RNA polymerase II transcription factor activity	0.41
DLD2	electron transporter activity	0.41
EDC3	Pol II transcription elongation factor activity	0.41
EDC3	mRNA binding	0.41
ERR2	oxidoreductase activity	0.41
GAS3	dolichyl-phosphate beta-glucosyltransferase activity	0.41
ICL1	transferase activity	0.41
MCD1	damaged DNA binding	0.41
MCX1	nucleic acid binding	0.41
MLH2	ATPase activity	0.41
NNF1	RNA polymerase II transcription factor activity	0.41
NRP1	nucleic acid binding	0.41
OM45	alpha,alpha-trehalose-phosphate synthase (UDP-forming) activity	0.41
PSY2	transferase activity	0.41
SEF1	pre-mRNA splicing factor activity	0.41
SOL4	transferase activity	0.41
SOR2	carrier activity	0.41
SPO12	transferase activity	0.41
TOS2	kinase activity	0.41
YBR025C	transferase activity	0.41
YDL012C	nucleic acid binding	0.41
YEL023C	transferase activity	0.41
YGR250C	poly(A) binding	0.41
YIR036C	transferase activity	0.41
YKL161C	transcriptional activator activity	0.41
YOR356W	oxidoreductase activity	0.41
YSC84	protein binding	0.41
ZDS2	transferase activity	0.41
AME1	endopeptidase activity	0.4
ARP6	structural constituent of cytoskeleton	0.4
BUD20	pre-mRNA splicing factor activity	0.4
CAF17	ATP-binding cassette (ABC) transporter activity	0.4
CHS6	structural constituent of cytoskeleton	0.4
CHS7	structural constituent of cytoskeleton	0.4
CIN2	nucleotide binding	0.4
COG5	protein transporter activity	0.4
CSI1	metalloendopeptidase activity	0.4
CSN9	endopeptidase activity	0.4
CTF8	structural constituent of cytoskeleton	0.4
DCC1	structural constituent of cytoskeleton	0.4
EAF6	ATP-dependent RNA helicase activity	0.4
ERP2	protein binding	0.4
ERV46	enzyme activator activity	0.4
FIR1	polynucleotide adenylyltransferase activity	0.4
GFA1	transferase activity	0.4
GIR2	nucleotide binding	0.4
IES2	structural constituent of cytoskeleton	0.4
IMD1	IMP dehydrogenase activity	0.4
IMD1	ligase activity	0.4
IML3	structural constituent of cytoskeleton	0.4
KEL2	transferase activity	0.4
LTV1	nucleic acid binding	0.4
MAD2	structural constituent of cytoskeleton	0.4
MLH2	endopeptidase activity	0.4
MSH5	structural constituent of cytoskeleton	0.4
NBP2	structural constituent of cytoskeleton	0.4
NCS6	structural constituent of cytoskeleton	0.4
NHP10	hydrolase activity	0.4
NOP7	RNA methyltransferase activity	0.4
PAC1	structural constituent of cytoskeleton	0.4
PDX3	hydrolase activity	0.4
RIF1	transcription factor activity	0.4
RMD7	structural constituent of cytoskeleton	0.4
RSC8	DNA-directed RNA polymerase activity	0.4
RUD3	structural constituent of cytoskeleton	0.4
RXT2	structural constituent of cytoskeleton	0.4
SEC21	hydrolase activity	0.4
SEC3	hydrolase activity	0.4
SIM1	structural constituent of cell wall	0.4
SMC5	structural constituent of cytoskeleton	0.4
SMI1	structural constituent of cytoskeleton	0.4
SOM1	hydrolase activity	0.4
SPO12	kinase activity	0.4
SSK22	structural constituent of cytoskeleton	0.4
SWC5	structural constituent of cytoskeleton	0.4
THR1	oxidoreductase activity	0.4
UTH1	structural constituent of cytoskeleton	0.4
YAL053W	phospholipid-translocating ATPase activity	0.4
YBL054W	hydrolase activity	0.4
YBL062W	structural constituent of cytoskeleton	0.4
YDR018C	structural constituent of cytoskeleton	0.4
YDR020C	uridine kinase activity	0.4
YDR149C	structural constituent of cytoskeleton	0.4
YDR339C	hydrolase activity	0.4
YDR357C	nucleic acid binding	0.4
YGL217C	structural constituent of cytoskeleton	0.4
YGL220W	oxidoreductase activity	0.4
YGR160W	RNA binding	0.4
YHR100C	hydrolase activity	0.4
YKR011C	endopeptidase activity	0.4
YNL050C	nucleic acid binding	0.4
YNL170W	structural constituent of cytoskeleton	0.4
YOR084W	transferase activity	0.4
YOR285W	oxidoreductase activity	0.4
APP1	general RNA polymerase II transcription factor activity	0.39
ATG16	DNA binding	0.39
BFR2	GTPase activity	0.39
BSD2	specific RNA polymerase II transcription factor activity	0.39
CAF17	carrier activity	0.39
DCS2	kinase activity	0.39
DLD2	transferase activity	0.39
ECM19	general RNA polymerase II transcription factor activity	0.39
ECM9	transferase activity	0.39
ENP2	RNA binding	0.39
ERB1	rRNA binding	0.39
FUS1	enzyme activator activity	0.39
GDS1	RNA polymerase II transcription mediator activity	0.39
GFD1	general RNA polymerase II transcription factor activity	0.39
GFD2	protein binding	0.39
GLE1	ion transporter activity	0.39
GTS1	specific RNA polymerase II transcription factor activity	0.39
HAS1	rRNA binding	0.39
ICL1	ligase activity	0.39
ITT1	general RNA polymerase II transcription factor activity	0.39
KEL1	transferase activity	0.39
KRR1	nucleic acid binding	0.39
MAD2	RNA polymerase II transcription mediator activity	0.39
MAD3	RNA polymerase II transcription mediator activity	0.39
MAK21	structural constituent of cytoskeleton	0.39
MAL12	alpha-glucosidase activity	0.39
MAL32	alpha-glucosidase activity	0.39
MBA1	hydrolase activity	0.39
MCD1	protein kinase activity	0.39
MLH3	hydrolase activity	0.39
MSH5	RNA polymerase II transcription mediator activity	0.39
NCE102	iron ion transporter activity	0.39
NHP10	structural constituent of cytoskeleton	0.39
NIP7	nucleic acid binding	0.39
NIS1	protein binding	0.39
NOP7	GTPase regulator activity	0.39
PAA1	transferase activity	0.39
PET191	RNA polymerase II transcription mediator activity	0.39
PEX19	RNA polymerase II transcription mediator activity	0.39
PFS1	casein kinase activity	0.39
PFS1	protein kinase activity	0.39
PHO12	carrier activity	0.39
PST2	oxidoreductase activity	0.39
PUB1	hydrolase activity	0.39
PWP1	structural constituent of cytoskeleton	0.39
SEC28	protein binding	0.39
SGF73	protein binding	0.39
SOK1	transcription factor activity	0.39
SRF4	structural constituent of cell wall	0.39
SVL3	protein binding	0.39
USA1	hydrolase activity	0.39
VHS3	hydrolase activity	0.39
YDL063C	RNA binding	0.39
YDR140W	transferase activity	0.39
YER049W	structural constituent of cytoskeleton	0.39
YER139C	nucleic acid binding	0.39
YGL036W	structural constituent of cytoskeleton	0.39
YGL068W	nucleic acid binding	0.39
YGL081W	nucleic acid binding	0.39
YGR046W	RNA polymerase II transcription mediator activity	0.39
YGR117C	RNA polymerase II transcription mediator activity	0.39
YHR087W	transferase activity	0.39
YJL068C	transferase activity	0.39
YJR141W	hydrolase activity	0.39
YLR125W	protein transporter activity	0.39
YLR294C	ubiquinol-cytochrome-c reductase activity	0.39
YMR315W	transferase activity	0.39
YMR323W	transferase activity	0.39
YNL311C	adenylyl-sulfate kinase activity	0.39
YNL311C	oxidoreductase activity	0.39
YPL110C	transferase activity	0.39
YPL150W	transferase activity	0.39
ZDS2	structural constituent of chromatin	0.39
ADE13	lyase activity	0.38
APM3	protein binding	0.38
APM3	transferase activity	0.38
APM3	kinase activity	0.38
ARX1	GTPase activity	0.38
ASC1	general RNA polymerase II transcription factor activity	0.38
BLM3	endopeptidase activity	0.38
BZZ1	endopeptidase activity	0.38
CAF17	protein kinase activity	0.38
CLU1	general RNA polymerase II transcription factor activity	0.38
COG4	protein binding	0.38
CSN9	metalloendopeptidase activity	0.38
CTF8	general RNA polymerase II transcription factor activity	0.38
CTR86	endopeptidase activity	0.38
CWC15	hydrolase activity	0.38
DCS2	general RNA polymerase II transcription factor activity	0.38
EDC3	enzyme activator activity	0.38
EDC3	transcriptional elongation regulator activity	0.38
ENP2	snoRNA binding	0.38
FUN19	general RNA polymerase II transcription factor activity	0.38
FUS1	protein binding	0.38
GCN1	general RNA polymerase II transcription factor activity	0.38
GCN20	general RNA polymerase II transcription factor activity	0.38
GFA1	hydrolase activity	0.38
HAS1	nucleic acid binding	0.38
HAS1	GTPase activity	0.38
ICT1	aspartic-type endopeptidase activity	0.38
IFH1	single-stranded DNA binding	0.38
IST2	general RNA polymerase II transcription factor activity	0.38
KGD2	protein binding	0.38
KIN3	hydrolase activity	0.38
MDM30	hydrolase activity	0.38
MLH2	hydrolase activity	0.38
MLP1	RNA polymerase II transcription mediator activity	0.38
NOP15	RNA binding	0.38
NOP15	rRNA binding	0.38
NOP7	enzyme activator activity	0.38
NUT1	single-stranded DNA binding	0.38
NUT1	double-stranded DNA binding	0.38
PCI8	metalloendopeptidase activity	0.38
PDX3	oxidoreductase activity	0.38
PUF6	general RNA polymerase II transcription factor activity	0.38
PXL1	nucleic acid binding	0.38
RBD2	protein binding	0.38
RCK1	hydrolase activity	0.38
RED1	chromatin binding	0.38
RRI2	metalloendopeptidase activity	0.38
RSC1	transferase activity	0.38
RSC2	transferase activity	0.38
SGF73	transferase activity	0.38
SMY2	RNA polymerase II transcription factor activity	0.38
SNZ2	protein binding	0.38
SPO7	general RNA polymerase II transcription factor activity	0.38
SRD1	nucleic acid binding	0.38
SRD1	single-stranded DNA binding	0.38
STP4	transferase activity	0.38
SWC3	RNA polymerase II transcription factor activity	0.38
TEX1	endopeptidase activity	0.38
TIF6	general RNA polymerase II transcription factor activity	0.38
XYL2	oxidoreductase activity	0.38
YBR241C	ligase activity	0.38
YBR270C	endopeptidase activity	0.38
YBR270C	general RNA polymerase II transcription factor activity	0.38
YCL013W	general RNA polymerase II transcription factor activity	0.38
YCR007C	nucleic acid binding	0.38
YCR055C	pre-mRNA splicing factor activity	0.38
YCR055C	endopeptidase activity	0.38
YCR080W	general RNA polymerase II transcription factor activity	0.38
YCR080W	RNA polymerase II transcription mediator activity	0.38
YDL014W	ligase activity	0.38
YDL025C	nucleic acid binding	0.38
YDL027C	oxidoreductase activity	0.38
YDL124W	lipid binding	0.38
YDL156W	nucleic acid binding	0.38
YEL023C	kinase activity	0.38
YER007C-A	general RNA polymerase II transcription factor activity	0.38
YER036C	nucleic acid binding	0.38
YFL006W	endopeptidase activity	0.38
YFL049W	general RNA polymerase II transcription factor activity	0.38
YFR026C	endopeptidase activity	0.38
YGL059W	nucleic acid binding	0.38
YGL165C	endopeptidase activity	0.38
YGR067C	endopeptidase activity	0.38
YGR073C	nucleic acid binding	0.38
YGR130C	hydrolase activity	0.38
YGR146C	endopeptidase activity	0.38
YGR210C	nucleic acid binding	0.38
YIL077C	RNA polymerase II transcription mediator activity	0.38
YIL096C	nucleic acid binding	0.38
YIL151C	aspartic-type endopeptidase activity	0.38
YIL170W	fructose transporter activity	0.38
YIL170W	mannose transporter activity	0.38
YIL170W	galactose transporter activity	0.38
YIL170W	glucose transporter activity	0.38
YJR111C	transferase activity	0.38
YKL171W	nucleic acid binding	0.38
YKL171W	endopeptidase activity	0.38
YKL200C	general RNA polymerase II transcription factor activity	0.38
YKL206C	endopeptidase activity	0.38
YKL218C	lyase activity	0.38
YKR043C	nucleic acid binding	0.38
YLL032C	nucleic acid binding	0.38
YLR003C	snoRNA binding	0.38
YLR022C	nucleic acid binding	0.38
YLR076C	endopeptidase activity	0.38
YLR199C	endopeptidase activity	0.38
YLR352W	ligase activity	0.38
YLR379W	nucleic acid binding	0.38
YMR315W	kinase activity	0.38
YNL024C	nucleic acid binding	0.38
YNL313C	endopeptidase activity	0.38
YOL070C	protein binding	0.38
YOR154W	general RNA polymerase II transcription factor activity	0.38
YOR302W	RNA polymerase II transcription mediator activity	0.38
YPL066W	endopeptidase activity	0.38
YPL105C	nucleic acid binding	0.38
YPL141C	receptor activity	0.38
YPL146C	hydrolase activity	0.38
YTM1	lyase activity	0.38
ZDS2	endopeptidase activity	0.38
ZIP2	chromatin binding	0.38
ADE13	transferase activity	0.37
APP2	hydrolase activity	0.37
ATG11	structural constituent of cytoskeleton	0.37
BCK2	specific RNA polymerase II transcription factor activity	0.37
BSC3	hydrolase activity	0.37
CWC15	nucleic acid binding	0.37
DCS2	transferase activity	0.37
DSE3	kinase regulator activity	0.37
EBP2	rRNA binding	0.37
ECM1	cation-transporting ATPase activity	0.37
ERP2	1,3-beta-glucan synthase activity	0.37
ESC8	ATPase activity	0.37
FAR11	cation-transporting ATPase activity	0.37
GAL1	transferase activity	0.37
HAS1	7S RNA binding	0.37
HAS1	helicase activity	0.37
LTV1	ligase activity	0.37
NCS2	protein binding	0.37
NIP7	rRNA binding	0.37
NOP7	rRNA binding	0.37
NSA2	5S rRNA binding	0.37
PAA1	protein phosphatase type 2C activity	0.37
PAT1	mRNA binding	0.37
PDX3	kinase activity	0.37
PEP8	protein transporter activity	0.37
PRM3	protein binding	0.37
QNS1	transferase activity	0.37
QRI2	cation-transporting ATPase activity	0.37
RIX1	enzyme activator activity	0.37
RIX1	GTPase activity	0.37
RIX1	hydrolase activity	0.37
RRP14	rRNA binding	0.37
RSC8	protein binding	0.37
SOK1	DNA binding	0.37
SOK1	nucleic acid binding	0.37
SOR2	transferase activity	0.37
SRD1	hydrolase activity	0.37
TAH18	RNA polymerase II transcription factor activity	0.37
THR1	kinase activity	0.37
VTC1	manganese ion transporter activity	0.37
YBR267W	nucleic acid binding	0.37
YBR270C	RNA polymerase II transcription factor activity	0.37
YCR041W	specific RNA polymerase II transcription factor activity	0.37
YDL072C	protein binding	0.37
YDR020C	transferase activity	0.37
YER036C	translation initiation factor activity	0.37
YER036C	ion transporter activity	0.37
YER053C	transferase activity	0.37
YER186C	nucleic acid binding	0.37
YFR006W	nucleic acid binding	0.37
YHR009C	ion transporter activity	0.37
YJL057C	enzyme activator activity	0.37
YJR056C	GTPase activity	0.37
YKL044W	specific RNA polymerase II transcription factor activity	0.37
YLR345W	3'-5'-exoribonuclease activity	0.37
YMR084W	ion transporter activity	0.37
YMR110C	transferase activity	0.37
YNL217W	ion transporter activity	0.37
YOR004W	DNA-directed RNA polymerase activity	0.37
YOR051C	hydrolase activity	0.37
YPL146C	RNA binding	0.37
YPL201C	glycerol-1-phosphatase activity	0.37
YTM1	rRNA binding	0.37
YTM1	7S RNA binding	0.37
AAR2	ATP-dependent RNA helicase activity	0.36
AEP1	ATP-dependent RNA helicase activity	0.36
AEP2	ATP-dependent RNA helicase activity	0.36
AKL1	kinase activity	0.36
ATC1	pre-mRNA splicing factor activity	0.36
BET5	intracellular transporter activity	0.36
BUD20	GTPase activity	0.36
CBP6	ATP-dependent RNA helicase activity	0.36
CBP6	endodeoxyribonuclease activity	0.36
CBP6	hydrolase activity	0.36
CBS2	ATP-dependent RNA helicase activity	0.36
CHS6	protein binding	0.36
CPR5	ATPase activity	0.36
CWC15	ATP-dependent RNA helicase activity	0.36
CWC2	ATP-dependent RNA helicase activity	0.36
CWC22	ATP-dependent RNA helicase activity	0.36
DLD2	kinase activity	0.36
ENP2	7S RNA binding	0.36
ERD1	organic acid transporter activity	0.36
ERD1	amine/polyamine transporter activity	0.36
ERP1	GTPase activity	0.36
ERP2	GTPase activity	0.36
ERR2	kinase activity	0.36
ERV25	GTPase activity	0.36
FIR1	poly(A) binding	0.36
FUR1	hydrolase activity	0.36
FUS1	GTPase regulator activity	0.36
GAL10	transferase activity	0.36
HAS1	ATP-dependent RNA helicase activity	0.36
HEM4	transferase activity	0.36
HMRA2	transcription corepressor activity	0.36
HMRA2	transcription cofactor activity	0.36
IFH1	3'-5'-exoribonuclease activity	0.36
IFH1	5'-3' exoribonuclease activity	0.36
IFH1	ATP-dependent RNA helicase activity	0.36
IFH1	exonuclease activity	0.36
IFH1	ribonuclease III activity	0.36
IFH1	ribonuclease MRP activity	0.36
IFH1	ribonuclease P activity	0.36
ISA1	protein binding	0.36
LIT2	thiol-disulfide exchange intermediate activity	0.36
MCD1	kinase activity	0.36
MPS3	single-stranded DNA binding	0.36
MSS18	endodeoxyribonuclease activity	0.36
MSS51	ATP-dependent RNA helicase activity	0.36
MTO1	hydrolase activity	0.36
NOP7	rRNA primary transcript binding	0.36
NOP7	helicase activity	0.36
NPL4	protein transporter activity	0.36
NST1	pre-mRNA splicing factor activity	0.36
OYE2	transferase activity	0.36
PBP2	poly(A) binding	0.36
PET112	hydrolase activity	0.36
PET112	ATP-dependent RNA helicase activity	0.36
PST2	kinase regulator activity	0.36
RLP24	nucleic acid binding	0.36
RRP1	transferase activity	0.36
RSC1	ATPase activity	0.36
SAP1	nucleic acid binding	0.36
SEC13	GTPase activity	0.36
SEC26	GTPase activity	0.36
SEC28	GTPase activity	0.36
SFT2	t-SNARE activity	0.36
SKM1	hydrolase activity	0.36
SLK19	pre-mRNA splicing factor activity	0.36
SMY2	intracellular transporter activity	0.36
SPP2	ATP-dependent RNA helicase activity	0.36
SRD1	ATP-dependent RNA helicase activity	0.36
SRD1	exonuclease activity	0.36
SRD1	ribonuclease III activity	0.36
SRD1	ribonuclease MRP activity	0.36
SRD1	ribonuclease P activity	0.36
SRD1	3'-5'-exoribonuclease activity	0.36
SRD1	5'-3' exoribonuclease activity	0.36
STP3	tRNA-intron endonuclease activity	0.36
STP4	tRNA-intron endonuclease activity	0.36
TAO3	poly(A) binding	0.36
TRS31	mRNA binding	0.36
VPS24	ATPase activity	0.36
YDL014W	pre-mRNA splicing factor activity	0.36
YDL014W	ribonuclease III activity	0.36
YDL014W	3'-5'-exoribonuclease activity	0.36
YDL014W	5'-3' exoribonuclease activity	0.36
YDL014W	exonuclease activity	0.36
YDL124W	kinase activity	0.36
YER067W	fructose transporter activity	0.36
YER067W	glucose transporter activity	0.36
YER067W	mannose transporter activity	0.36
YFL018W-A	ATP-dependent RNA helicase activity	0.36
YFL042C	oxidoreductase activity	0.36
YHR087W	kinase activity	0.36
YHR209W	RNA binding	0.36
YJL021C	pre-mRNA splicing factor activity	0.36
YJL045W	lyase activity	0.36
YLR424W	nucleic acid binding	0.36
YML053C	glyceraldehyde-3-phosphate dehydrogenase (phosphorylating) activity	0.36
YML059C	oxidoreductase activity	0.36
YMR226C	carrier activity	0.36
YNL050C	pre-mRNA splicing factor activity	0.36
YNL086W	protein binding	0.36
YNR047W	kinase activity	0.36
YOR356W	transferase activity	0.36
YPR172W	hydrolase activity	0.36
ZDS2	kinase activity	0.36
AAR2	helicase activity	0.35
AAR2	protein binding	0.35
AEP1	helicase activity	0.35
AEP2	helicase activity	0.35
AEP2	hydrolase activity	0.35
AKL1	hydrolase activity	0.35
AKL1	transferase activity	0.35
AME1	microtubule motor activity	0.35
APT2	transferase activity	0.35
ARX1	7S RNA binding	0.35
ASC1	ribosomal chaperone activity	0.35
ATG5	transferase activity	0.35
CBP6	helicase activity	0.35
CBS2	RNA binding	0.35
CBS2	nucleic acid binding	0.35
CBS2	helicase activity	0.35
CIN2	co-chaperone activity	0.35
COG7	microtubule motor activity	0.35
COG8	protein binding	0.35
CWC15	RNA binding	0.35
CWC15	helicase activity	0.35
CWC2	helicase activity	0.35
CWC2	hydrolase activity	0.35
CWC2	RNA binding	0.35
CWC21	hydrolase activity	0.35
CWC22	helicase activity	0.35
CWC22	hydrolase activity	0.35
CWC22	protein binding	0.35
CWC22	RNA binding	0.35
CWC23	RNA binding	0.35
EAF6	RNA polymerase II transcription factor activity	0.35
EMP24	hydrolase activity	0.35
ENP2	protein binding	0.35
ERP1	GTPase regulator activity	0.35
ERP1	enzyme activator activity	0.35
ERP2	enzyme activator activity	0.35
ERP2	GTPase regulator activity	0.35
FAR11	hydrolase activity	0.35
GIS4	ligand-regulated transcription factor activity	0.35
HBS1	translation factor activity, nucleic acid binding	0.35
HBS1	nucleic acid binding	0.35
IFH1	helicase activity	0.35
IFH1	hydrolase activity	0.35
IFH1	snoRNA binding	0.35
KIN3	GTPase activity	0.35
MAK21	hydrolase activity	0.35
MAM33	oxidoreductase activity	0.35
MDM30	peptidase activity	0.35
MSS18	RNA binding	0.35
MSS18	ligase activity	0.35
MSS18	nucleotide binding	0.35
MSS18	helicase activity	0.35
MSS51	helicase activity	0.35
MSS51	RNA binding	0.35
NBP2	transferase activity	0.35
NBP2	specific RNA polymerase II transcription factor activity	0.35
NBP2	protein binding	0.35
NIP7	hydrolase activity	0.35
NOP58	transferase activity	0.35
NOP7	transferase activity	0.35
NUT1	nucleic acid binding	0.35
OYE2	oxidoreductase activity	0.35
PBP1	hydrolase activity	0.35
PDX3	transferase activity	0.35
PET112	helicase activity	0.35
PET112	RNA binding	0.35
PHB2	glycogen (starch) synthase activity	0.35
PRM1	RNA polymerase II transcription factor activity	0.35
PUF6	5S rRNA binding	0.35
RED1	isomerase activity	0.35
RIX1	RNA binding	0.35
ROT1	protein binding	0.35
RRI2	hydrolase activity	0.35
RRP1	nucleic acid binding	0.35
RSC1	helicase activity	0.35
RSC1	hydrolase activity	0.35
RSC2	helicase activity	0.35
RSC4	protein binding	0.35
RSC4	helicase activity	0.35
RSC8	DNA helicase activity	0.35
SEC13	enzyme activator activity	0.35
SEC13	GTPase regulator activity	0.35
SMI1	RNA polymerase II transcription factor activity	0.35
SMY2	microfilament motor activity	0.35
SNT309	RNA binding	0.35
SOR1	transferase activity	0.35
SPC1	protein binding	0.35
SPP2	helicase activity	0.35
SPP2	nucleic acid binding	0.35
SPP2	hydrolase activity	0.35
SPP2	protein binding	0.35
SPP2	RNA binding	0.35
SRD1	RNA binding	0.35
SRD1	snoRNA binding	0.35
SRD1	helicase activity	0.35
STP3	ligase activity	0.35
STP3	tRNA binding	0.35
STP4	tRNA binding	0.35
STP4	hydrolase activity	0.35
STP4	ligase activity	0.35
STP4	nucleic acid binding	0.35
STP4	protein binding	0.35
TMT1	hydrolase activity	0.35
VPS24	hydrolase activity	0.35
VPS35	ligand-regulated transcription factor activity	0.35
YBR271W	transferase activity	0.35
YCR055C	transferase activity	0.35
YDL014W	mRNA binding	0.35
YDL072C	hydrolase activity	0.35
YDL110C	specific RNA polymerase II transcription factor activity	0.35
YDL124W	transferase activity	0.35
YEL043W	hydrolase activity	0.35
YER036C	hydrolase activity	0.35
YGL059W	RNA polymerase II transcription factor activity	0.35
YGL242C	RNA polymerase II transcription factor activity	0.35
YGR207C	succinate dehydrogenase (ubiquinone) activity	0.35
YGR207C	oxidoreductase activity, acting on NADH or NADPH, quinone or similar compound as acceptor	0.35
YGR207C	glycerol-3-phosphate dehydrogenase activity	0.35
YGR207C	D-lactate dehydrogenase (cytochrome) activity	0.35
YGR207C	L-lactate dehydrogenase (cytochrome) activity	0.35
YGR207C	L-malate dehydrogenase activity	0.35
YGR207C	aldehyde dehydrogenase (NAD) activity	0.35
YGR250C	nucleic acid binding	0.35
YHR122W	hydrolase activity	0.35
YJL142C	RNA polymerase II transcription factor activity	0.35
YJU2	protein binding	0.35
YKL151C	oxidoreductase activity	0.35
YKL218C	transferase activity	0.35
YKR011C	ligand-regulated transcription factor activity	0.35
YLR177W	transferase activity	0.35
YLR294C	hydrogen-transporting ATP synthase activity, rotational mechanism	0.35
YLR345W	protein binding	0.35
YMR291W	lyase activity	0.35
YMR317W	specific RNA polymerase II transcription factor activity	0.35
YOR220W	ligand-regulated transcription factor activity	0.35
YOR356W	D-lactate dehydrogenase (cytochrome) activity	0.35
YOR356W	aldehyde dehydrogenase (NAD) activity	0.35
YOR356W	oxidoreductase activity, acting on NADH or NADPH, quinone or similar compound as acceptor	0.35
YOR356W	succinate dehydrogenase (ubiquinone) activity	0.35
YOR356W	glycerol-3-phosphate dehydrogenase activity	0.35
YOR356W	L-lactate dehydrogenase (cytochrome) activity	0.35
YOR356W	L-malate dehydrogenase activity	0.35
YOR356W	lyase activity	0.35
YOR378W	ligase activity	0.35
YPL025C	specific RNA polymerase II transcription factor activity	0.35
YPL150W	protein binding	0.35
YPR004C	glycerol-3-phosphate dehydrogenase activity	0.35
YPR004C	D-lactate dehydrogenase (cytochrome) activity	0.35
YPR004C	aldehyde dehydrogenase (NAD) activity	0.35
YPR004C	oxidoreductase activity, acting on NADH or NADPH, quinone or similar compound as acceptor	0.35
YPR004C	succinate dehydrogenase (ubiquinone) activity	0.35
YPR004C	L-malate dehydrogenase activity	0.35
YPR004C	L-lactate dehydrogenase (cytochrome) activity	0.35
YPR115W	protein binding	0.35
YTM1	co-chaperone activity	0.35
ZIP2	isomerase activity	0.35
ADE13	oxidoreductase activity	0.34
ASF2	RNA polymerase II transcription factor activity	0.34
BCP1	nucleic acid binding	0.34
BEM4	hydrolase activity	0.34
BLM3	hydrolase activity	0.34
BUB3	structural constituent of cytoskeleton	0.34
BUD7	transferase activity	0.34
CAC2	lyase activity	0.34
CCW12	structural constituent of cell wall	0.34
COQ4	oxidoreductase activity	0.34
CWC27	RNA polymerase II transcription factor activity	0.34
EBP2	nucleic acid binding	0.34
EDC3	GTPase activity	0.34
ENP2	transferase activity	0.34
ESF1	translation initiation factor activity	0.34
FIT2	siderochrome transporter activity	0.34
FMP41	transferase activity	0.34
FUR1	oxidoreductase activity	0.34
GFA1	general RNA polymerase II transcription factor activity	0.34
GUA1	ligase activity	0.34
ICL1	nucleic acid binding	0.34
KRE33	transcription factor activity	0.34
KRR1	hydrolase activity	0.34
MAK16	nucleic acid binding	0.34
MCD1	hydrolase activity	0.34
MCD1	kinase regulator activity	0.34
MDG1	RNA polymerase II transcription factor activity	0.34
MRT4	transferase activity	0.34
MTO1	nucleotide binding	0.34
NPL6	RNA polymerase II transcription factor activity	0.34
PIN2	nucleic acid binding	0.34
PSY2	enzyme activator activity	0.34
PUF6	nucleic acid binding	0.34
PWP1	lyase activity	0.34
RSC6	protein binding	0.34
SEC21	nucleic acid binding	0.34
SIK1	general RNA polymerase II transcription factor activity	0.34
SMY2	RNA polymerase III transcription factor activity	0.34
SMY2	RNA polymerase I transcription factor activity	0.34
SOL4	kinase activity	0.34
SPT21	transcriptional activator activity	0.34
SRL1	structural constituent of cell wall	0.34
SVS1	receptor activity	0.34
TAH18	carrier activity	0.34
TAN1	nucleic acid binding	0.34
THI22	nucleic acid binding	0.34
URA3	oxidoreductase activity	0.34
VID22	general RNA polymerase II transcription factor activity	0.34
VPS63	general RNA polymerase II transcription factor activity	0.34
YBP2	structural constituent of cytoskeleton	0.34
YBR025C	hydrolase activity	0.34
YBR094W	hydrolase activity	0.34
YBR270C	protein binding	0.34
YDL203C	specific RNA polymerase II transcription factor activity	0.34
YDR287W	nucleic acid binding	0.34
YDR306C	specific RNA polymerase II transcription factor activity	0.34
YER066C-A	structural constituent of cytoskeleton	0.34
YFR011C	transferase activity	0.34
YHR209W	nucleic acid binding	0.34
YJL084C	nucleic acid binding	0.34
YJL107C	nucleic acid binding	0.34
YKL161C	nucleic acid binding	0.34
YLR051C	nucleic acid binding	0.34
YLR422W	specific RNA polymerase II transcription factor activity	0.34
YML030W	structural constituent of cytoskeleton	0.34
YML125C	carrier activity	0.34
YNL181W	transferase activity	0.34
YNL313C	lyase activity	0.34
YNR047W	transferase activity	0.34
YNR064C	specific RNA polymerase II transcription factor activity	0.34
YOR093C	hydrolase activity	0.34
YOR378W	transferase activity	0.34
YPL067C	nucleic acid binding	0.34
YPL141C	enzyme activator activity	0.34
YPL191C	RNA polymerase II transcription factor activity	0.34
ZDS2	protein binding	0.34
ZIP2	carbohydrate transporter activity	0.34
BET5	mannosyltransferase activity	0.33
BOP1	aspartic-type endopeptidase activity	0.33
BUD20	nucleic acid binding	0.33
BZZ1	v-SNARE activity	0.33
COP1	protein binding	0.33
CSM1	hydrolase activity	0.33
CYK3	protein binding	0.33
DDC1	hydrolase activity	0.33
DFG5	GTPase regulator activity	0.33
DRE2	ubiquitin-specific protease activity	0.33
ECM30	ubiquitin-specific protease activity	0.33
ECM8	RNA polymerase II transcription mediator activity	0.33
EMI2	kinase activity	0.33
ENP2	ubiquitin-specific protease activity	0.33
ENP2	rRNA binding	0.33
ENP2	5S rRNA binding	0.33
ERR2	transferase activity	0.33
FAP7	transferase activity	0.33
FCY22	transferase activity	0.33
FIT3	siderochrome transporter activity	0.33
FMP12	transferase activity	0.33
FPR4	transferase activity	0.33
FRT2	transferase activity	0.33
GFA1	carrier activity	0.33
GLE1	carrier activity	0.33
GUA1	oxidoreductase activity	0.33
ICL1	RNA polymerase II transcription mediator activity	0.33
IML1	ubiquitin-specific protease activity	0.33
KAR5	RNA binding	0.33
KGD2	oxoglutarate dehydrogenase (succinyl-transferring) activity	0.33
KIN3	protein binding	0.33
KNS1	hydrolase activity	0.33
KRR1	snoRNA binding	0.33
LAS1	transcription factor activity	0.33
LSB3	oxidoreductase activity	0.33
MAK16	ligase activity	0.33
MAK31	transferase activity	0.33
MAL12	hydrolase activity	0.33
MAL32	hydrolase activity	0.33
MAM33	translation elongation factor activity	0.33
MET1	sulfite reductase (NADPH) activity	0.33
MSB1	general RNA polymerase II transcription factor activity	0.33
NCE103	ion transporter activity	0.33
NIF3	carrier activity	0.33
NOP16	rRNA binding	0.33
NOP6	RNA polymerase I transcription factor activity	0.33
NOP7	GTPase activity	0.33
NPR2	structural constituent of cytoskeleton	0.33
NSA1	rRNA binding	0.33
OYE2	kinase activity	0.33
PET112	transferase activity	0.33
PET127	RNA binding	0.33
PHO12	nucleic acid binding	0.33
PIN4	hydrolase activity	0.33
PSY2	kinase activity	0.33
PTC5	nucleic acid binding	0.33
PUB1	helicase activity	0.33
PUF6	RNA methyltransferase activity	0.33
PUF6	rRNA binding	0.33
RIX1	transferase activity	0.33
RMA1	transferase activity	0.33
RRP12	carrier activity	0.33
RSC1	H3/H4 histone acetyltransferase activity	0.33
RSC1	acetyltransferase activity	0.33
RSC2	acetyltransferase activity	0.33
RSC2	H3/H4 histone acetyltransferase activity	0.33
RSC4	acetyltransferase activity	0.33
RSC4	H3/H4 histone acetyltransferase activity	0.33
RSC6	acetyltransferase activity	0.33
RSC6	H3/H4 histone acetyltransferase activity	0.33
RSC8	acetyltransferase activity	0.33
RSC8	H3/H4 histone acetyltransferase activity	0.33
SDS24	nucleic acid binding	0.33
SDS24	transferase activity	0.33
SEC27	GTPase activity	0.33
SEC3	ubiquitin-specific protease activity	0.33
SEF1	hydrolase activity	0.33
SGF73	histone acetyltransferase activity	0.33
SOR1	protein binding	0.33
SOR1	protein carrier activity	0.33
SRF3	protein transporter activity	0.33
STP3	tRNA 2'-phosphotransferase activity	0.33
STP4	tRNA 2'-phosphotransferase activity	0.33
THR1	translation initiation factor activity	0.33
URB1	nucleic acid binding	0.33
VHS3	transferase activity	0.33
YAL027W	oxidoreductase activity	0.33
YBL044W	ubiquitin-specific protease activity	0.33
YBR042C	dolichyl-phosphate beta-glucosyltransferase activity	0.33
YCR016W	nucleic acid binding	0.33
YDL027C	transferase activity	0.33
YDL124W	hydrolase activity	0.33
YDR140W	nucleic acid binding	0.33
YDR307W	iron ion transporter activity	0.33
YDR412W	protein phosphatase type 1 activity	0.33
YFL018W-A	helicase activity	0.33
YFL018W-A	hydrolase activity	0.33
YFR024C	transferase activity	0.33
YGR160W	transferase activity	0.33
YGR207C	citrate (Si)-synthase activity	0.33
YHR209W	hydrolase activity	0.33
YJL122W	nucleic acid binding	0.33
YJR014W	protein transporter activity	0.33
YJR072C	nucleic acid binding	0.33
YJR098C	ubiquitin-specific protease activity	0.33
YKL056C	nucleic acid binding	0.33
YKL169C	endopeptidase activity	0.33
YKL200C	peptidase activity	0.33
YKR096W	nucleic acid binding	0.33
YLR149C	transferase activity	0.33
YLR177W	protein binding	0.33
YMR090W	oxidoreductase activity	0.33
YMR226C	RNA binding	0.33
YMR226C	protein binding	0.33
YNL116W	hydrolase activity	0.33
YNL313C	ubiquitin-specific protease activity	0.33
YOL087C	protein binding	0.33
YOR240W	protein binding	0.33
YOR246C	oxidoreductase activity	0.33
YOR252W	snoRNA binding	0.33
YOR356W	citrate (Si)-synthase activity	0.33
YPL098C	RNA polymerase II transcription mediator activity	0.33
YPL146C	transferase activity	0.33
YPR004C	transferase activity	0.33
YPR004C	citrate (Si)-synthase activity	0.33
YPR085C	lyase activity	0.33
YPR115W	ubiquitin-specific protease activity	0.33
YPS6	glucose transporter activity	0.33
YSC84	transferase activity	0.33
ADK2	transferase activity	0.32
AIR2	ubiquinol-cytochrome-c reductase activity	0.32
ALT1	oxidoreductase activity	0.32
ARX1	nucleic acid binding	0.32
ARX1	rRNA binding	0.32
ARX1	5S rRNA binding	0.32
ASG7	DNA-directed RNA polymerase activity	0.32
BEM4	GTPase activity	0.32
BET5	transferase activity	0.32
CAT5	ubiquinol-cytochrome-c reductase activity	0.32
CAT5	oxidoreductase activity	0.32
CBP6	ligase activity	0.32
COP1	hydrogen-transporting ATP synthase activity, rotational mechanism	0.32
CTF18	DNA clamp loader activity	0.32
DAP1	hydrogen-exporting ATPase activity, phosphorylative mechanism	0.32
EAF6	helicase activity	0.32
EBP2	transferase activity	0.32
ECM1	protein carrier activity	0.32
EDC3	transcription cofactor activity	0.32
EDC3	protein binding	0.32
ERB1	7S RNA binding	0.32
ERV46	protein binding	0.32
ESF1	5S rRNA binding	0.32
ESF1	hydrogen-exporting ATPase activity, phosphorylative mechanism	0.32
FMP41	hydrolase activity	0.32
GAL10	kinase activity	0.32
GMH1	GTPase activity	0.32
HAS1	5S rRNA binding	0.32
HFA1	nucleic acid binding	0.32
IBD2	RNA polymerase II transcription factor activity	0.32
IML1	nucleic acid binding	0.32
IML3	protein binding	0.32
JLP1	oxidoreductase activity	0.32
KRR1	helicase activity	0.32
LIT1	calcium-dependent protein serine/threonine phosphatase activity	0.32
MAK21	helicase activity	0.32
MCD1	protein serine/threonine kinase activity	0.32
MEU1	mRNA binding	0.32
MLH3	ubiquinol-cytochrome-c reductase activity	0.32
MPS3	nucleic acid binding	0.32
MPS3	transferase activity	0.32
NBP2	kinase activity	0.32
NIP7	5S rRNA binding	0.32
NOP6	rRNA binding	0.32
NOP7	hydrolase activity	0.32
OM45	nucleic acid binding	0.32
PAT1	pre-mRNA splicing factor activity	0.32
PDX3	ligase activity	0.32
PET127	nucleic acid binding	0.32
PIL1	hydrogen-transporting ATPase activity, rotational mechanism	0.32
PIN3	mannosyltransferase activity	0.32
PUS2	oxidoreductase activity	0.32
PWP1	ubiquinol-cytochrome-c reductase activity	0.32
RED1	transferase activity	0.32
RIX1	hydrogen-transporting ATP synthase activity, rotational mechanism	0.32
ROT1	transferase activity	0.32
RTN2	oxidoreductase activity	0.32
RTT103	nucleic acid binding	0.32
SDA1	5S rRNA binding	0.32
SEC39	pre-mRNA splicing factor activity	0.32
SIM1	poly(A) binding	0.32
SKG6	protein binding	0.32
SMY2	pre-mRNA splicing factor activity	0.32
SOR2	hydrolase activity	0.32
SPO12	uracil phosphoribosyltransferase activity	0.32
SPO12	transcriptional repressor activity	0.32
SPT21	protein threonine/tyrosine kinase activity	0.32
SUA5	transferase activity	0.32
SYF1	nucleic acid binding	0.32
TAH18	single-stranded DNA binding	0.32
YBR028C	transferase activity	0.32
YDL014W	transcriptional elongation regulator activity	0.32
YDL014W	RNA methyltransferase activity	0.32
YDL110C	transferase activity	0.32
YDL193W	hydrogen-exporting ATPase activity, phosphorylative mechanism	0.32
YDR134C	hydrogen-transporting ATP synthase activity, rotational mechanism	0.32
YDR339C	ubiquinol-cytochrome-c reductase activity	0.32
YDR341C	nucleic acid binding	0.32
YER156C	GTPase activity	0.32
YFR024C	mannosyltransferase activity	0.32
YGR012W	lyase activity	0.32
YHR020W	nucleic acid binding	0.32
YJR119C	mRNA binding	0.32
YJR119C	nucleic acid binding	0.32
YJU2	ubiquinol-cytochrome-c reductase activity	0.32
YLR281C	transferase activity	0.32
YLR327C	oxidoreductase activity	0.32
YLR345W	hydrolase activity	0.32
YLR356W	nucleic acid binding	0.32
YLR422W	RNA polymerase II transcription factor activity	0.32
YLR456W	hydrolase activity	0.32
YML033W	DNA binding	0.32
YMR323W	isomerase activity	0.32
YNL022C	DNA-directed RNA polymerase activity	0.32
YNR036C	protein transporter activity	0.32
YOL087C	hydrogen-transporting ATP synthase activity, rotational mechanism	0.32
YOL114C	transferase activity	0.32
YPL105C	mRNA binding	0.32
YPL236C	magnesium ion transporter activity	0.32
YSC84	mannosyltransferase activity	0.32
ZDS2	hydrolase activity	0.32
ATG11	nucleic acid binding	0.31
BIR1	centromeric DNA binding	0.31
BIR1	DNA bending activity	0.31
BSD2	oxidoreductase activity	0.31
BUD14	nucleic acid binding	0.31
BUD20	ATPase activity	0.31
BUD20	translation elongation factor activity	0.31
CHS5	protein binding	0.31
COP1	nucleic acid binding	0.31
CSN9	hydrolase activity	0.31
EAF6	hydrolase activity	0.31
EAF6	nucleic acid binding	0.31
EBP2	protein binding	0.31
EBP2	RNA binding	0.31
EBP2	specific RNA polymerase II transcription factor activity	0.31
EDC3	transcription corepressor activity	0.31
EMI5	transferase activity	0.31
ENP2	Pol II transcription elongation factor activity	0.31
ERG28	protein binding	0.31
ERP1	protein binding	0.31
ERR1	kinase activity	0.31
ERV25	hydrolase activity	0.31
ESF1	RNA binding	0.31
FAA3	oxidoreductase activity	0.31
FIR1	RNA polymerase II transcription factor activity	0.31
FUS1	transferase activity	0.31
FUS1	nucleic acid binding	0.31
GAL10	galactokinase activity	0.31
GFA1	nucleic acid binding	0.31
GIR2	nucleic acid binding	0.31
GLE1	helicase activity	0.31
GRH1	transferase activity	0.31
HGH1	nucleic acid binding	0.31
ISA2	oxidoreductase activity	0.31
ISU2	transferase activity	0.31
KNS1	transferase activity	0.31
MAK16	RNA binding	0.31
MLH2	nucleic acid binding	0.31
MMR1	kinase regulator activity	0.31
MSB1	structural constituent of cytoskeleton	0.31
MTO1	nucleic acid binding	0.31
MUK1	nucleic acid binding	0.31
MUK1	translation factor activity, nucleic acid binding	0.31
NAS2	transcriptional activator activity	0.31
NCS6	hydrolase activity	0.31
NIP7	transferase activity	0.31
NNF1	transcriptional activator activity	0.31
NNF2	transcriptional activator activity	0.31
NOP15	transferase activity	0.31
PRP46	protein binding	0.31
PUB1	mRNA binding	0.31
PUF6	RNA binding	0.31
PUF6	helicase activity	0.31
QDR3	pre-mRNA splicing factor activity	0.31
RBG1	translation initiation factor activity	0.31
RBG2	hydrolase activity	0.31
RIB7	transferase activity	0.31
RIF1	telomeric DNA binding	0.31
RIX1	helicase activity	0.31
RMA1	oxidoreductase activity	0.31
RRP1	5S rRNA binding	0.31
SCO1	hydrolase activity	0.31
SEF1	nucleic acid binding	0.31
SHC1	hydrolase activity	0.31
SLK19	ATPase activity	0.31
SPP41	DNA binding	0.31
STP3	transferase activity	0.31
SUA5	kinase activity	0.31
TAH18	double-stranded DNA binding	0.31
THR1	lyase activity	0.31
TIF6	rRNA binding	0.31
TSR1	snoRNA binding	0.31
UPF3	hydrolase activity	0.31
URB1	RNA binding	0.31
VPS54	protein binding	0.31
VTC3	ion transporter activity	0.31
WHI2	nucleic acid binding	0.31
YBR053C	oxidoreductase activity	0.31
YBR267W	RNA binding	0.31
YBR270C	nucleic acid binding	0.31
YCR055C	nucleic acid binding	0.31
YCR079W	hydrolase activity	0.31
YCR101C	nucleic acid binding	0.31
YDR112W	transferase activity	0.31
YDR196C	transferase activity	0.31
YDR230W	endopeptidase activity	0.31
YEL043W	translation initiation factor activity	0.31
YFR012W	nucleic acid binding	0.31
YFR024C	transcription coactivator activity	0.31
YGL059W	hydrolase activity	0.31
YGL068W	translation initiation factor activity	0.31
YGL102C	RNA binding	0.31
YGR012W	enzyme activator activity	0.31
YGR017W	nucleic acid binding	0.31
YGR043C	transferase activity	0.31
YGR130C	nucleic acid binding	0.31
YGR160W	snoRNA binding	0.31
YGR210C	pre-mRNA splicing factor activity	0.31
YHL008C	nucleic acid binding	0.31
YHR009C	carrier activity	0.31
YHR168W	transferase activity	0.31
YIL042C	nucleic acid binding	0.31
YIL108W	aspartic-type endopeptidase activity	0.31
YJL213W	hydrolase activity	0.31
YJR014W	nucleic acid binding	0.31
YKL063C	RNA polymerase II transcription mediator activity	0.31
YKL161C	kinase activity	0.31
YLR149C	kinase activity	0.31
YLR254C	transcription coactivator activity	0.31
YLR294C	carrier activity	0.31
YLR345W	oxidoreductase activity	0.31
YLR352W	hydrolase activity	0.31
YLR356W	protein binding	0.31
YLR387C	ion transporter activity	0.31
YMR226C	nucleic acid binding	0.31
YMR310C	hydrolase activity	0.31
YMR310C	RNA binding	0.31
YNL045W	transferase activity	0.31
YNL115C	oxidoreductase activity	0.31
YNL211C	RNA polymerase II transcription mediator activity	0.31
YPL267W	transcription factor activity	0.31
YPR004C	hydrolase activity	0.31
YSC84	transcription coactivator activity	0.31
AAD10	histidinol-phosphate transaminase activity	0.3
AAD10	transferase activity	0.3
AHC1	hydrolase activity	0.3
AMD2	hydrolase activity	0.3
ARX1	helicase activity	0.3
ARX1	hydrolase activity	0.3
BEM4	protein serine/threonine kinase activity	0.3
BFR2	enzyme activator activity	0.3
BSC5	transferase activity	0.3
BST1	transferase activity	0.3
BTN2	hydrolase activity	0.3
BUD16	hydrolase activity	0.3
BUD20	RNA binding	0.3
BUD8	protein serine/threonine kinase activity	0.3
BUD8	transferase activity	0.3
CAT5	hydrolase activity	0.3
CBP6	RNA polymerase II transcription factor activity	0.3
COS111	protein binding	0.3
COS7	fructose transporter activity	0.3
COS7	glucose transporter activity	0.3
COS7	mannose transporter activity	0.3
COX11	nucleic acid binding	0.3
DAK2	transferase activity	0.3
DSE1	MAP kinase kinase kinase activity	0.3
DYN3	protein binding	0.3
ECM1	protein binding	0.3
EDC3	transferase activity	0.3
EMI2	transferase activity	0.3
EMP24	GTPase activator activity	0.3
ENP2	helicase activity	0.3
ERB1	5S rRNA binding	0.3
ERB1	S-adenosylmethionine-dependent methyltransferase activity	0.3
ERB1	nucleic acid binding	0.3
ERB1	mannose transporter activity	0.3
ERB1	fructose transporter activity	0.3
ERB1	glucose transporter activity	0.3
ERG28	transferase activity	0.3
ERP5	specific RNA polymerase II transcription factor activity	0.3
ERV25	GTPase activator activity	0.3
ERV46	GTPase regulator activity	0.3
FAP1	protein binding	0.3
FUS1	MAP kinase kinase activity	0.3
FUS1	cytoskeletal protein binding	0.3
GAL1	isomerase activity	0.3
GFA1	receptor signaling protein activity	0.3
GID7	fructose transporter activity	0.3
GID7	glucose transporter activity	0.3
GID7	mannose transporter activity	0.3
HAS1	S-adenosylmethionine-dependent methyltransferase activity	0.3
HEM4	oxidoreductase activity	0.3
IML1	hydrolase activity	0.3
IPI3	hydrolase activity	0.3
ISR1	transferase activity	0.3
KAE1	transferase activity	0.3
KEL1	receptor activity	0.3
KIN3	transferase activity	0.3
KOG1	hydrolase activity	0.3
KRR1	protein binding	0.3
LIN1	microtubule motor activity	0.3
LOT5	transferase activity	0.3
MAD1	protein kinase activity	0.3
MAK16	rRNA binding	0.3
MAK21	translation repressor activity	0.3
MCD1	DNA polymerase processivity factor activity	0.3
MCD1	protein binding	0.3
MDM30	oxidoreductase activity	0.3
MPP10	snoRNA binding	0.3
MRT4	nucleic acid binding	0.3
MSB1	GTPase regulator activity	0.3
MSB1	DNA binding	0.3
MSB1	protein binding	0.3
MSS51	hydrolase activity	0.3
NAS2	hydrolase activity	0.3
NBP2	hydrolase activity	0.3
NIF3	protein binding	0.3
NIS1	kinase regulator activity	0.3
NIS1	RNA polymerase II transcription factor activity	0.3
NIT1	monocarboxylic acid transporter activity	0.3
NOP15	protein binding	0.3
NOP15	DNA binding	0.3
NOP6	transferase activity	0.3
NOP7	protein binding	0.3
NSA2	rRNA binding	0.3
OM45	protein binding	0.3
PBP2	nucleic acid binding	0.3
PCH2	nucleic acid binding	0.3
PHO12	hydrolase activity	0.3
PIN4	transferase activity	0.3
PIN4	translation factor activity, nucleic acid binding	0.3
PPZ2	transferase activity	0.3
PRP46	nucleic acid binding	0.3
PRP46	hydrolase activity	0.3
PUF6	ATP-dependent RNA helicase activity	0.3
PUF6	hydrolase activity	0.3
PUF6	transcriptional elongation regulator activity	0.3
PXL1	RNA binding	0.3
RBG1	nucleic acid binding	0.3
RBS1	protein binding	0.3
RIX1	nucleic acid binding	0.3
RLI1	translation initiation factor activity	0.3
RRP12	helicase activity	0.3
RRP12	hydrolase activity	0.3
RRP14	transferase activity	0.3
RSA3	general RNA polymerase II transcription factor activity	0.3
RSC6	helicase activity	0.3
RSC8	hydrolase activity	0.3
SAM2	methionine adenosyltransferase activity	0.3
SCO2	metallochaperone activity	0.3
SDA1	7S RNA binding	0.3
SDA1	rRNA binding	0.3
SDA1	nucleic acid binding	0.3
SDS24	protein binding	0.3
SEC27	protein binding	0.3
SGT2	transferase activity	0.3
SIA1	hydrolase activity	0.3
SIK1	lyase activity	0.3
SMK1	transferase activity	0.3
SNO2	protein binding	0.3
SNZ1	hydrolase activity	0.3
SOH1	transferase activity	0.3
SPO12	protein carrier activity	0.3
SRF3	nucleic acid binding	0.3
SWA2	hydrolase activity	0.3
TAH18	ATP-binding cassette (ABC) transporter activity	0.3
THI21	transferase activity	0.3
THI22	transferase activity	0.3
THR1	acetolactate synthase activity	0.3
TIP41	hydrolase activity	0.3
TOF1	isomerase activity	0.3
TOM71	protein binding	0.3
TOS8	nucleic acid binding	0.3
URA3	hydrolase activity	0.3
URB1	transferase activity	0.3
UTR4	hydrolase activity	0.3
VPS28	protein binding	0.3
VPS30	phosphatidylinositol 3-kinase activity	0.3
VPS30	protein kinase activity	0.3
VPS38	phosphatidylinositol 3-kinase activity	0.3
VPS38	protein kinase activity	0.3
YBL036C	mannose transporter activity	0.3
YBL036C	fructose transporter activity	0.3
YBL036C	glucose transporter activity	0.3
YBR005W	RNA polymerase II transcription factor activity	0.3
YBR053C	transferase activity	0.3
YBR089W	DNA polymerase processivity factor activity	0.3
YBR089W	transferase activity	0.3
YBR108W	protein binding	0.3
YBR187W	transferase activity	0.3
YBR197C	specific RNA polymerase II transcription factor activity	0.3
YBR235W	protein binding	0.3
YBR241C	transferase activity	0.3
YBR261C	transferase activity	0.3
YBR271W	nucleic acid binding	0.3
YCL022C	transferase activity	0.3
YCR024C	RNA cap binding	0.3
YCR050C	transferase activity	0.3
YCR055C	ATPase activity	0.3
YCR072C	lyase activity	0.3
YCR076C	hydrolase activity	0.3
YDL014W	translation initiation factor activity	0.3
YDL063C	hydrolase activity	0.3
YDL072C	transferase activity	0.3
YDR026C	nucleic acid binding	0.3
YDR089W	transcriptional activator activity	0.3
YDR412W	hydrolase activity	0.3
YEL023C	nucleic acid binding	0.3
YEL043W	protein binding	0.3
YER108C	transferase activity	0.3
YER121W	transferase activity	0.3
YER156C	nucleic acid binding	0.3
YFR011C	DNA-directed RNA polymerase activity	0.3
YGL068W	protein transporter activity	0.3
YGL081W	transferase activity	0.3
YHR209W	transferase activity	0.3
YIL064W	transferase activity	0.3
YIL108W	isomerase activity	0.3
YIR035C	transferase activity	0.3
YJL200C	transferase activity	0.3
YJR014W	hydrolase activity	0.3
YJR056C	protein binding	0.3
YKL056C	RNA binding	0.3
YKL088W	hydrolase activity	0.3
YKL218C	oxidoreductase activity	0.3
YKR079C	transferase activity	0.3
YLR016C	nucleic acid binding	0.3
YLR143W	nucleic acid binding	0.3
YLR177W	nucleic acid binding	0.3
YLR241W	transferase activity	0.3
YLR254C	protein binding	0.3
YMR155W	transferase activity	0.3
YMR226C	transferase activity	0.3
YMR269W	nucleic acid binding	0.3
YNL234W	transferase activity	0.3
YNL313C	transferase activity	0.3
YNR036C	nucleic acid binding	0.3
YNR046W	transferase activity	0.3
YOL083W	GTPase activity	0.3
YOL087C	nucleic acid binding	0.3
YOL106W	nucleic acid binding	0.3
YOL106W	RNA polymerase II transcription factor activity	0.3
YOR084W	protein kinase activity	0.3
YOR111W	protein binding	0.3
YOR285W	hydrolase activity	0.3
YOR315W	hydrolase activity	0.3
YPL158C	structural constituent of cell wall	0.3
YPL247C	transferase activity	0.3
YPL267W	DNA polymerase processivity factor activity	0.3
YPL279C	hydrolase activity	0.3
YTM1	5S rRNA binding	0.3
ZTA1	oxidoreductase activity	0.3
