# Supplementary material for: Genome wide prediction of protein function via a generic knowledge discovery approach based on evidence integration
Source: BMC Bioinformatics. 2006 May 25;7:268. doi: 10.1186/1471-2105-7-268 (PMC1481625; doi:10.1186/1471-2105-7-268)
Supplement: Additional File 8 — ReleaseA_CC. [see Additional file 5] for detailed description. [file 1471-2105-7-268-S8.xls]

## Sheet: CC-7160
Gene_name	GO_prediction	Precision
CAC2	chromatin assembly complex	0.99
EMP24	COPII-coated vesicle	0.99
MSI1	chromatin assembly complex	0.99
RSC8	SWI/SNF complex	0.98
YGL068W	mitochondrial large ribosomal subunit	0.97
EMP24	COPII vesicle coat	0.96
ERV25	COPII-coated vesicle	0.96
RLF2	chromatin assembly complex	0.96
SEC13	COPII vesicle coat	0.96
SEC26	COPI vesicle coat	0.96
ERP2	COPII-coated vesicle	0.95
SEC21	COPI vesicle coat	0.95
YDR115W	mitochondrial large ribosomal subunit	0.95
APM4	AP-2 adaptor complex	0.94
COP1	COPI vesicle coat	0.94
ERV25	COPII vesicle coat	0.94
SEC13	COPII-coated vesicle	0.94
SEC27	COPI vesicle coat	0.94
SEC28	COPI vesicle coat	0.94
SEC65	cytoplasm	0.94
TRS20	cytoplasm	0.94
YGL068W	cytoplasm	0.94
YGL068W	ribonucleoprotein complex	0.94
APL1	AP-2 adaptor complex	0.93
APS2	AP-2 adaptor complex	0.93
ASC1	ribonucleoprotein complex	0.93
COP1	coated vesicle	0.93
ERP1	COPII-coated vesicle	0.93
ERV25	cytoplasm	0.93
SEC27	coated vesicle	0.93
YDL014W	ribonucleoprotein complex	0.93
AME1	cytoplasm	0.92
APL3	AP-2 adaptor complex	0.92
APL6	cytoplasm	0.92
ASC1	cytosolic small ribosomal subunit (sensu Eukarya)	0.92
DLD2	cytoplasm	0.92
IFH1	ribonucleoprotein complex	0.92
SEC13	cytoplasm	0.92
SNT309	ribonucleoprotein complex	0.92
SPP381	ribonucleoprotein complex	0.92
TRS33	cytoplasm	0.92
UPF3	ribonucleoprotein complex	0.92
VPS29	cytoplasm	0.92
YDL014W	nucleus	0.92
YDR115W	ribonucleoprotein complex	0.92
ZIP2	nucleus	0.92
AME1	nucleus	0.91
EDC3	ribonucleoprotein complex	0.91
KGD2	cytoplasm	0.91
KGD2	nucleoid	0.91
MSS18	cytoplasm	0.91
NOP58	ribonucleoprotein complex	0.91
RED1	chromosome	0.91
RSC1	nucleus	0.91
RSC2	nucleus	0.91
SEC21	cytoplasm	0.91
SEC5	cytoplasm	0.91
TRS31	cytoplasm	0.91
UPF3	cytoplasm	0.91
YDL063C	cytosolic large ribosomal subunit (sensu Eukarya)	0.91
YDR115W	cytoplasm	0.91
YGR207C	cytoplasm	0.91
APM4	cytoplasm	0.9
ASC1	cytoplasm	0.9
BET5	cytoplasm	0.9
IFH1	cytoplasm	0.9
LIN1	cytoplasm	0.9
RED1	nucleus	0.9
SEC13	nucleus	0.9
SEC5	cell cortex	0.9
SGF29	nucleus	0.9
SMY2	cytoplasm	0.9
AAR2	ribonucleoprotein complex	0.89
APL3	cytoplasm	0.89
APS3	cytoplasm	0.89
CAF17	cytoplasm	0.89
CLB6	cytoplasm	0.89
CWC23	ribonucleoprotein complex	0.89
KRE11	cytoplasm	0.89
MUK1	ribosome	0.89
NUT1	nucleus	0.89
OYE2	cell cortex	0.89
RED1	synaptonemal complex	0.89
SEC13	endomembrane system	0.89
SNT309	nucleus	0.89
VPS35	cytoplasm	0.89
YPR004C	cytoplasm	0.89
APL1	cytoplasm	0.88
BET3	TRAPP	0.88
CAC2	chromatin silencing complex	0.88
CBP6	mitochondrial matrix	0.88
COG4	Golgi transport complex	0.88
COG8	cytoplasm	0.88
EMP24	cytoplasm	0.88
ERV25	integral to membrane	0.88
GSG1	cytoplasm	0.88
KAR5	chromosome	0.88
MSI1	chromosome	0.88
PEP5	extrinsic to membrane	0.88
PEP5	vacuolar membrane	0.88
SPP381	nucleus	0.88
TRS120	cytoplasm	0.88
TRS20	TRAPP	0.88
YGL068W	mitochondrial small ribosomal subunit	0.88
YJL057C	nucleus	0.88
CSM1	cytoplasm	0.87
CWC2	ribonucleoprotein complex	0.87
CWC21	nucleus	0.87
CWC22	cytoplasm	0.87
DLD2	nucleus	0.87
ERP2	integral to membrane	0.87
MSI1	chromosome, pericentric region	0.87
NAS6	cytoplasm	0.87
NAS6	nucleus	0.87
PET112	cytoplasm	0.87
RLF2	chromatin silencing complex	0.87
SEC13	integral to membrane	0.87
SEC13	nuclear pore	0.87
SEC3	cell cortex	0.87
SEC3	cytoplasm	0.87
SEC6	cell cortex	0.87
SEC6	cytoplasm	0.87
SPC1	cytoplasm	0.87
VPS16	cytoplasm	0.87
VPS16	vacuolar membrane	0.87
YDR532C	cytoplasm	0.87
YKL171W	ribonucleoprotein complex	0.87
AME1	cytoplasmic microtubule	0.86
BET3	cytoplasm	0.86
CAC2	chromosome, pericentric region	0.86
CIN2	cytoplasm	0.86
ERP1	cytoplasm	0.86
ERP2	endomembrane system	0.86
GLE1	cytoplasm	0.86
HBS1	ribonucleoprotein complex	0.86
KEL1	bud tip	0.86
KEL1	site of polarized growth (sensu Fungi)	0.86
MSS18	inner membrane	0.86
MSS18	mitochondrial membrane	0.86
OYE2	cytoplasm	0.86
RRB1	cytosolic large ribosomal subunit (sensu Eukarya)	0.86
SEC21	Golgi vesicle	0.86
VPS24	cytoplasm	0.86
VTC3	cytoplasm	0.86
YDL193W	cytoplasm	0.86
AME1	condensed nuclear chromosome kinetochore	0.85
APS2	cytoplasm	0.85
CBP6	mitochondrial membrane	0.85
CBP6	cytoplasm	0.85
CSN12	nucleus	0.85
DLD2	cell cortex	0.85
EMP24	integral to membrane	0.85
ERV25	endomembrane system	0.85
KAR5	nucleus	0.85
KEL2	site of polarized growth (sensu Fungi)	0.85
NIS1	cytoplasm	0.85
SCO2	mitochondrial membrane	0.85
SGF29	Ada2/Gcn5/Ada3 transcription activator complex	0.85
SPC1	signal peptidase complex	0.85
TVP18	cytoplasm	0.85
XDJ1	ribonucleoprotein complex	0.85
YBR190W	ribonucleoprotein complex	0.85
YDL014W	cytoplasm	0.85
YER067W	cytoplasm	0.85
YKL161C	nucleus	0.85
YKL161C	cytoplasm	0.85
YMR124W	cytoplasm	0.85
CBP6	inner membrane	0.84
CLB6	nucleus	0.84
CLF1	nucleus	0.84
COG4	membrane fraction	0.84
COG4	soluble fraction	0.84
COG6	Golgi transport complex	0.84
ERG28	cytoplasm	0.84
ERP1	nucleus	0.84
ERV46	COPII vesicle coat	0.84
IFH1	nucleus	0.84
PBP1	ribosome	0.84
RSC6	chromosome	0.84
RSC8	nucleus	0.84
SCO2	inner membrane	0.84
SEC21	coated vesicle	0.84
SEC28	coated vesicle	0.84
SGF29	SAGA complex	0.84
SPC1	endomembrane system	0.84
TRS130	cytoplasm	0.84
TRS31	TRAPP	0.84
YMR084W	cytoplasm	0.84
AME1	chromosome	0.83
BDF2	nucleus	0.83
BET5	TRAPP	0.83
COG4	cytoplasm	0.83
CWC23	nucleus	0.83
ERP2	cytoplasm	0.83
FAP1	cytoplasm	0.83
KRE33	cytosolic ribosome (sensu Eukarya)	0.83
MSI1	nucleus	0.83
NCE103	ribonucleoprotein complex	0.83
OYE2	bud neck	0.83
OYE2	site of polarized growth (sensu Fungi)	0.83
PEP5	cytoplasm	0.83
RED1	condensed nuclear chromosome	0.83
RLF2	chromosome, pericentric region	0.83
SEC26	cytoplasm	0.83
SGF73	nucleus	0.83
SMY2	cell cortex	0.83
SRO7	ribonucleoprotein complex	0.83
STP3	nucleus	0.83
YHR100C	nucleus	0.83
YMR002W	ribonucleoprotein complex	0.83
YMR124W	nucleus	0.83
YPL146C	ribonucleoprotein complex	0.83
CAF17	bud neck	0.82
CIN2	ribonucleoprotein complex	0.82
CWC22	ribonucleoprotein complex	0.82
ERP1	COPII vesicle coat	0.82
ERP2	COPII vesicle coat	0.82
ERV46	COPII-coated vesicle	0.82
ICL1	cytoplasm	0.82
NOP7	cytosolic large ribosomal subunit (sensu Eukarya)	0.82
NSG1	cytoplasm	0.82
PBP1	ribonucleoprotein complex	0.82
RSC6	nucleosome remodeling complex	0.82
RSC8	nucleosome remodeling complex	0.82
SED4	COPII vesicle coat	0.82
SGF29	transcription factor TFIID complex	0.82
SOG2	cytoplasm	0.82
SPP381	cytoplasm	0.82
SQT1	cytosolic large ribosomal subunit (sensu Eukarya)	0.82
TRS120	TRAPP	0.82
TRS130	TRAPP	0.82
TRS23	cytoplasm	0.82
TRS23	TRAPP	0.82
TRS33	TRAPP	0.82
VPS64	cytoplasm	0.82
YDL072C	cytoplasm	0.82
YDR341C	cytoplasm	0.82
YKL151C	cytoplasm	0.82
YNL050C	ribonucleoprotein complex	0.82
YNL152W	cytoplasm	0.82
YOR084W	cytoplasm	0.82
YOR111W	clathrin vesicle coat	0.82
AEP1	mitochondrial matrix	0.81
AEP2	cytoplasm	0.81
APP2	cytoplasm	0.81
BCP1	cytosolic large ribosomal subunit (sensu Eukarya)	0.81
BFR2	cytoplasm	0.81
CBS2	cytoplasm	0.81
COG1	Golgi transport complex	0.81
COG6	cytoplasm	0.81
DLD2	bud neck	0.81
ERP1	integral to membrane	0.81
GLE1	nucleus	0.81
GSG1	TRAPP	0.81
KAR5	cytoplasm	0.81
KEL1	bud neck	0.81
KEL2	bud tip	0.81
KEL2	cytoplasm	0.81
KRE11	TRAPP	0.81
MBB1	ribonucleoprotein complex	0.81
NCS2	cytoplasm	0.81
PBP1	nucleus	0.81
PUF6	cytosolic large ribosomal subunit (sensu Eukarya)	0.81
RMD1	ribonucleoprotein complex	0.81
SAM2	cytoplasm	0.81
SEC27	Golgi vesicle	0.81
SEC39	ribonucleoprotein complex	0.81
SEC5	actin cap (sensu Fungi)	0.81
SRD1	cytoplasm	0.81
TOS2	incipient bud site	0.81
VPH2	endoplasmic reticulum membrane	0.81
VPS16	extrinsic to membrane	0.81
YDL014W	small nucleolar ribonucleoprotein complex	0.81
YDR339C	cytoplasm	0.81
YDR341C	nucleus	0.81
YDR357C	ribonucleoprotein complex	0.81
YIL108W	cytoplasm	0.81
YJL057C	cytoplasm	0.81
YKL056C	ribonucleoprotein complex	0.81
YLR003C	cytoplasm	0.81
YMR210W	ribonucleoprotein complex	0.81
YMR291W	cytoplasm	0.81
YNL234W	cytoplasm	0.81
YOL008W	cytoplasm	0.81
APL3	plasma membrane	0.8
BCP1	ribonucleoprotein complex	0.8
BEM4	cytoplasm	0.8
CWC2	nucleus	0.8
DLD2	site of polarized growth (sensu Fungi)	0.8
EDC3	nucleus	0.8
EMP24	endomembrane system	0.8
ENP2	ribonucleoprotein complex	0.8
FMP42	ribonucleoprotein complex	0.8
FPR4	ribonucleoprotein complex	0.8
NBP2	cytoplasm	0.8
PDX3	cytoplasm	0.8
PET112	mitochondrial matrix	0.8
RCK1	cytoplasm	0.8
SYS1	cytoplasm	0.8
YDL063C	ribonucleoprotein complex	0.8
YDR063W	cytoplasm	0.8
YJL045W	cytoplasm	0.8
APM4	plasma membrane	0.79
FAP1	nucleus	0.79
FAP1	ribonucleoprotein complex	0.79
HBS1	cytoplasm	0.79
IES5	nucleus	0.79
IMD1	cytoplasm	0.79
NIS1	nucleus	0.79
NUT1	mediator complex	0.79
SEC3	actin cap (sensu Fungi)	0.79
SMY2	site of polarized growth (sensu Fungi)	0.79
SMY2	bud neck	0.79
SNA3	cytoplasm	0.79
SNT309	spliceosome complex	0.79
SOK1	nucleus	0.79
TAH18	cytoplasm	0.79
VTC4	cytoplasm	0.79
YBR108W	cytoplasm	0.79
YCR101C	ribonucleoprotein complex	0.79
YGR160W	ribonucleoprotein complex	0.79
YKL171W	cytoplasm	0.79
YKR011C	nucleus	0.79
YNR070W	cytoplasm	0.79
YPL105C	ribonucleoprotein complex	0.79
ADE13	cytoplasm	0.78
AHC1	nucleus	0.78
AIR2	cytoplasm	0.78
CBS2	mitochondrial membrane	0.78
COP1	Golgi vesicle	0.78
DON1	cytoplasm	0.78
EMP24	nuclear pore	0.78
ERP2	nuclear pore	0.78
ERV25	nuclear pore	0.78
FMP42	nucleus	0.78
FUR1	nucleus	0.78
HBS1	cytosolic ribosome (sensu Eukarya)	0.78
HBS1	ribosome	0.78
IBD2	cytoplasm	0.78
ISU2	cytoplasm	0.78
KGD2	nucleus	0.78
MSS51	mitochondrial membrane	0.78
NIP7	ribonucleoprotein complex	0.78
PIN3	cytosolic large ribosomal subunit (sensu Eukarya)	0.78
SEC26	Golgi vesicle	0.78
SEC28	Golgi vesicle	0.78
SEC6	incipient bud site	0.78
SEC6	actin cap (sensu Fungi)	0.78
SEF1	cytoplasm	0.78
SGF73	SAGA complex	0.78
SGF73	transcription factor TFIID complex	0.78
SMY2	nucleus	0.78
THR1	cytoplasm	0.78
VPH2	cytoplasm	0.78
VPH2	endomembrane system	0.78
VPS73	cytoplasm	0.78
YCR007C	nucleus	0.78
YDR020C	nucleus	0.78
YGR058W	cytoplasm	0.78
YKL133C	nucleus	0.78
YMR293C	cytoplasm	0.78
YOR164C	cytoplasm	0.78
APL1	nucleus	0.77
APL1	plasma membrane	0.77
APS2	plasma membrane	0.77
ATG16	cytoplasm	0.77
AVO2	cytoplasm	0.77
CBS2	inner membrane	0.77
COG6	membrane fraction	0.77
COG6	soluble fraction	0.77
EMP24	extrinsic to membrane	0.77
ERV25	plasma membrane	0.77
ERV25	extrinsic to membrane	0.77
GAL1	cytoplasm	0.77
MCD1	chromosome	0.77
MSB1	bud neck	0.77
MSB1	site of polarized growth (sensu Fungi)	0.77
NIP7	cytoplasm	0.77
PET112	mitochondrial membrane	0.77
QNS1	nucleus	0.77
SED4	cytoplasm	0.77
SQT1	cytoplasm	0.77
YIR003W	cytoplasm	0.77
YJL122W	cytosolic large ribosomal subunit (sensu Eukarya)	0.77
YJL160C	cytoplasm	0.77
YLR016C	nucleus	0.77
YLR345W	cytoplasm	0.77
BEM4	nucleus	0.76
BSC5	cytoplasm	0.76
CWC2	snRNP U5	0.76
CWC22	nucleus	0.76
CWC22	snRNP U5	0.76
CWC23	snRNP U5	0.76
ISA1	cytoplasm	0.76
KIN3	cytoplasm	0.76
LIA1	ribonucleoprotein complex	0.76
MSS51	mitochondrial inner membrane	0.76
NEM1	nuclear envelope-endoplasmic reticulum network	0.76
NOP58	small nuclear ribonucleoprotein complex	0.76
ROT1	cytoplasm	0.76
RSC4	nucleus	0.76
SCO1	cytoplasm	0.76
SEC13	endoplasmic reticulum membrane	0.76
SPO7	nuclear envelope-endoplasmic reticulum network	0.76
SRD1	nucleus	0.76
VTC4	vacuolar membrane	0.76
YCR072C	nucleus	0.76
YDL063C	cytoplasm	0.76
YGL157W	nucleus	0.76
YGL230C	cytoplasm	0.76
YGR130C	nucleus	0.76
YGR207C	mitochondrial membrane	0.76
YIL108W	nucleus	0.76
YNL313C	cytoplasm	0.76
YOR004W	ribonucleoprotein complex	0.76
YOR356W	cytoplasm	0.76
AAR2	nucleus	0.75
AAR2	snRNP U5	0.75
AIR1	nucleus	0.75
CIN2	spindle microtubule	0.75
CIN2	spindle pole body	0.75
COS5	cytoplasm	0.75
COX15	mitochondrial membrane	0.75
EDC3	cytoplasm	0.75
FPR4	nucleus	0.75
FUR1	cytoplasm	0.75
GON7	cytoplasm	0.75
HMF1	cytoplasm	0.75
HUA1	nucleus	0.75
MBA1	mitochondrial membrane	0.75
NCS6	cytoplasm	0.75
OYE2	incipient bud site	0.75
PEP5	insoluble fraction	0.75
PET112	inner membrane	0.75
PRP46	cytoplasm	0.75
RLF2	nucleus	0.75
RSC6	SWI/SNF complex	0.75
RTT103	nucleus	0.75
SEC28	cytoplasm	0.75
SEC5	exocyst	0.75
SNT309	cytoplasm	0.75
SRO77	cytoplasm	0.75
VTC3	vacuolar membrane	0.75
YAL053W	cytoplasm	0.75
YBL054W	cytoplasm	0.75
YBR270C	cytoplasm	0.75
YBR293W	cytoplasm	0.75
YDL025C	ribonucleoprotein complex	0.75
YDR018C	cytoplasm	0.75
YDR341C	ribonucleoprotein complex	0.75
YDR412W	nucleus	0.75
YFL040W	cytoplasm	0.75
YFR011C	cytoplasm	0.75
YHR009C	nucleus	0.75
YMR163C	cytoplasm	0.75
YMR315W	cytoplasm	0.75
YNL086W	cytoplasm	0.75
YNR036C	cytoplasm	0.75
YSC84	cytoplasm	0.75
APM3	cytoplasm	0.74
APP1	nucleus	0.74
COG5	Golgi transport complex	0.74
ERG28	endomembrane system	0.74
GUA1	cytoplasm	0.74
GUP2	cytoplasm	0.74
MSS18	mitochondrial inner membrane	0.74
MSS51	mitochondrial matrix	0.74
NEM1	integral to membrane	0.74
SEC27	cytoplasm	0.74
SMY2	bud tip	0.74
SRC1	cytoplasm	0.74
SRO77	cell cortex	0.74
YDL012C	cytoplasm	0.74
YDL014W	nucleolus	0.74
YDL072C	nucleus	0.74
YDR532C	nucleus	0.74
YJL068C	cytoplasm	0.74
YJR023C	cytoplasm	0.74
YLR177W	nucleus	0.74
YNL116W	cytoplasm	0.74
YNL116W	plasma membrane	0.74
YNL155W	cytoplasm	0.74
YPL146C	nucleus	0.74
ZIP2	chromosome	0.74
APL5	cytoplasm	0.73
ATS1	cytoplasm	0.73
CIN2	nucleus	0.73
CLF1	ribonucleoprotein complex	0.73
COS3	cytoplasm	0.73
DOS2	cytoplasm	0.73
HAS1	nucleus	0.73
HUA1	cytoplasm	0.73
ICL1	nucleus	0.73
MAD2	nuclear pore	0.73
MSB1	incipient bud site	0.73
NPL4	cytoplasm	0.73
PAC2	cytoplasm	0.73
PDX3	nucleus	0.73
PIN4	cytoplasm	0.73
RIB7	cytoplasm	0.73
RLP24	ribonucleoprotein complex	0.73
RSC6	mitochondrial membrane	0.73
RTT103	cytoplasm	0.73
SOL4	cytoplasm	0.73
SOR2	cytoplasm	0.73
SPO12	nucleus	0.73
SPP381	U4/U6 x U5 tri-snRNP complex	0.73
SYF1	ribonucleoprotein complex	0.73
URB1	ribonucleoprotein complex	0.73
VPS54	GARP complex	0.73
YBR281C	cytoplasm	0.73
YDL014W	mitochondrial membrane	0.73
YGL102C	ribonucleoprotein complex	0.73
YGR207C	inner membrane	0.73
YGR210C	nucleus	0.73
YKL023W	cytoplasm	0.73
YKR047W	cytoplasm	0.73
YLR352W	nucleus	0.73
YMR226C	nucleus	0.73
AEP1	mitochondrial membrane	0.72
AHC1	cytoplasm	0.72
ATG7	cytoplasm	0.72
COG1	soluble fraction	0.72
COP1	cytoplasm	0.72
COS4	nucleus	0.72
DEP1	cytoplasm	0.72
DFG5	incipient bud site	0.72
ERR1	cytoplasm	0.72
ERV46	cytoplasm	0.72
GFD1	cytoplasm	0.72
IML3	chromosome	0.72
MCX1	ribonucleoprotein complex	0.72
MET1	cytoplasm	0.72
MPP10	ribonucleoprotein complex	0.72
NHP10	chromatin remodeling complex	0.72
NRP1	ribonucleoprotein complex	0.72
OYE3	cytoplasm	0.72
PET112	nucleus	0.72
PHM8	cytoplasm	0.72
PHO12	cytoplasm	0.72
QNS1	cytoplasm	0.72
RBG1	cytoplasm	0.72
SAP1	cytoplasm	0.72
SCO1	mitochondrial membrane	0.72
SEC3	exocyst	0.72
SEC3	site of polarized growth (sensu Fungi)	0.72
SOM1	mitochondrial membrane	0.72
SPC1	endoplasmic reticulum	0.72
SPP381	snRNP U5	0.72
TAH18	nucleus	0.72
YBR094W	cytoplasm	0.72
YBR187W	cytoplasm	0.72
YBR241C	cytoplasm	0.72
YCR087W	cytoplasm	0.72
YDL014W	small nuclear ribonucleoprotein complex	0.72
YDL124W	cytoplasm	0.72
YDR412W	cytoplasm	0.72
YFR054C	cytoplasm	0.72
YGL102C	cytoplasm	0.72
YGR111W	cytoplasm	0.72
YGR207C	mitochondrial inner membrane	0.72
YGR219W	cytoplasm	0.72
YHR009C	cytoplasm	0.72
YJL010C	cytoplasm	0.72
YJL213W	cytoplasm	0.72
YKL088W	cytoplasm	0.72
YLR253W	cytoplasm	0.72
YLR352W	cytoplasm	0.72
YLR426W	cytoplasm	0.72
YNL311C	cytoplasm	0.72
YNR074C	cytoplasm	0.72
YOL070C	nucleus	0.72
YOR093C	cytoplasm	0.72
YPR115W	cytoplasm	0.72
YPT35	cytoplasm	0.72
CAF40	cytoplasm	0.71
CLF1	integral to membrane	0.71
COX15	inner membrane	0.71
FAR11	cytoplasm	0.71
FMP35	cytoplasm	0.71
LTV1	ribosome	0.71
MCX1	cytoplasm	0.71
MLC2	cytoplasm	0.71
MPS3	endomembrane system	0.71
MSB1	bud tip	0.71
MSS51	inner membrane	0.71
NAS6	proteasome regulatory particle (sensu Eukarya)	0.71
NBP2	cell cortex	0.71
NOP58	nucleus	0.71
RBG2	cytoplasm	0.71
RIX1	cytoplasm	0.71
SAM35	cytoplasm	0.71
SEC21	COPII-coated vesicle	0.71
SEC6	site of polarized growth (sensu Fungi)	0.71
SEC6	exocyst	0.71
SPO7	integral to membrane	0.71
SYF1	nucleus	0.71
TCB3	nucleus	0.71
THI4	cytoplasm	0.71
TOS8	ribonucleoprotein complex	0.71
URA3	cytoplasm	0.71
USO1	cytoplasm	0.71
XDJ1	nucleus	0.71
YBR014C	cytoplasm	0.71
YBR053C	cytoplasm	0.71
YBR267W	ribonucleoprotein complex	0.71
YBR293W	nucleus	0.71
YGL081W	nucleus	0.71
YGR125W	cytoplasm	0.71
YJL045W	mitochondrial membrane	0.71
YJL200C	cytoplasm	0.71
YKL056C	cytoplasm	0.71
YKL133C	cytoplasm	0.71
YLL017W	cytoplasm	0.71
YLR049C	cytoplasm	0.71
YLR426W	nucleus	0.71
YLR456W	cytoplasm	0.71
YOR285W	cytoplasm	0.71
APP2	nucleus	0.7
BEM4	bud neck	0.7
BFR2	COPII vesicle coat	0.7
CBP6	mitochondrial inner membrane	0.7
COG7	cytoplasm	0.7
DOS2	nucleus	0.7
ERG28	plasma membrane	0.7
ERV46	integral to membrane	0.7
JJJ3	ribonucleoprotein complex	0.7
KEL1	cytoplasm	0.7
MUM2	nucleus	0.7
NAS6	proteasome regulatory particle, base subcomplex (sensu Eukarya)	0.7
NCE103	nucleus	0.7
NIP7	nucleus	0.7
NOP58	small nucleolar ribonucleoprotein complex	0.7
NRP1	cytoplasm	0.7
OYE2	nucleus	0.7
RMD1	nucleus	0.7
RSC4	chromosome	0.7
SDS24	cytoplasm	0.7
SEC6	bud tip	0.7
SFB2	COPII vesicle coat	0.7
SMY2	actin cap (sensu Fungi)	0.7
SNF7	endoplasmic reticulum	0.7
THR1	nucleus	0.7
TIP20	integral to membrane	0.7
TOM71	mitochondrial membrane	0.7
TVP18	vacuolar membrane	0.7
VPS72	nucleus	0.7
YCR055C	cytoplasm	0.7
YDL156W	nucleus	0.7
YDR128W	cytoplasm	0.7
YEL043W	cytoplasm	0.7
YGL149W	cytoplasm	0.7
YGL185C	nucleus	0.7
YGL230C	nucleus	0.7
YGR130C	cytoplasm	0.7
YGR160W	nucleus	0.7
YGR242W	cytoplasm	0.7
YHR209W	ribonucleoprotein complex	0.7
YIR036C	cytoplasm	0.7
YJL200C	nucleus	0.7
YJR008W	cytoplasm	0.7
YJR014W	cytoplasm	0.7
YJR111C	cytoplasm	0.7
YKR079C	cytoplasm	0.7
YLR339C	cytoplasm	0.7
YMR102C	nucleus	0.7
YMR269W	cytoplasm	0.7
YMR321C	cytoplasm	0.7
YNL092W	cytoplasm	0.7
YOR220W	nucleus	0.7
YPL150W	nucleus	0.7
YSC84	nucleus	0.7
YTM1	cytoplasm	0.7
ZTA1	cytoplasm	0.7
AAR2	small nuclear ribonucleoprotein complex	0.69
ADK2	cytoplasm	0.69
BEM4	cell cortex	0.69
BEM4	site of polarized growth (sensu Fungi)	0.69
BUD31	nucleus	0.69
CAJ1	cytoplasm	0.69
CLF1	spliceosome complex	0.69
CWC2	small nuclear ribonucleoprotein complex	0.69
DIA1	cytoplasm	0.69
ERP1	endoplasmic reticulum	0.69
FMP41	cytoplasm	0.69
FUS1	site of polarized growth (sensu Fungi)	0.69
GAS4	cytoplasm	0.69
GIR2	cytoplasm	0.69
HEM4	cytoplasm	0.69
IFH1	mitochondrial membrane	0.69
KIN3	nucleus	0.69
MCD1	nucleus	0.69
MMR1	nucleus	0.69
NCE103	cytoplasm	0.69
NIF3	cytoplasm	0.69
OM45	cytoplasm	0.69
PBP1	cytoplasm	0.69
PEP5	extrinsic to vacuolar membrane	0.69
PEP5	vacuolar membrane (sensu Fungi)	0.69
SBE22	cytoplasm	0.69
SEC3	bud tip	0.69
SOL4	nucleus	0.69
SOR1	cytoplasm	0.69
SPP381	small nuclear ribonucleoprotein complex	0.69
SRD1	nucleolus	0.69
SRF3	mitochondrial large ribosomal subunit	0.69
SRO7	nucleus	0.69
SYP1	cytoplasm	0.69
VPS16	extrinsic to vacuolar membrane	0.69
VPS16	vacuolar membrane (sensu Fungi)	0.69
VPS64	plasma membrane	0.69
YBR012C	cytoplasm	0.69
YBR077C	cytoplasm	0.69
YCL046W	cytoplasm	0.69
YDL012C	nucleus	0.69
YDL014W	inner membrane	0.69
YER156C	cytoplasm	0.69
YGL059W	nucleus	0.69
YGL157W	cytoplasm	0.69
YGL250W	cytoplasm	0.69
YGR073C	nucleus	0.69
YGR130C	chromosome	0.69
YHR180W	cytoplasm	0.69
YJL010C	cytosolic large ribosomal subunit (sensu Eukarya)	0.69
YJR072C	chromosome	0.69
YLR126C	nucleus	0.69
YLR143W	nucleus	0.69
YNL313C	nucleus	0.69
YOR111W	cytoplasm	0.69
YOR285W	nucleus	0.69
YOR331C	cytoplasm	0.69
ACF4	cytoplasm	0.68
AEP1	cytoplasm	0.68
AEP2	mitochondrial membrane	0.68
AKL1	cytoplasm	0.68
BCP1	cytoplasm	0.68
BET3	Golgi apparatus	0.68
BSC3	cytoplasm	0.68
CDC123	cytoplasm	0.68
COG1	membrane fraction	0.68
CWC23	spliceosome complex	0.68
DDC1	nucleus	0.68
DEP1	nucleus	0.68
DFG5	cytoplasm	0.68
DSE3	nucleus	0.68
ENP2	cytoplasm	0.68
ERP2	extrinsic to membrane	0.68
ERV25	endoplasmic reticulum membrane	0.68
FAA3	cytoplasm	0.68
FMP40	cytoplasm	0.68
FRT1	cytoplasm	0.68
GIS4	nucleus	0.68
GLE1	nuclear pore	0.68
HUA2	cytoplasm	0.68
IML3	condensed nuclear chromosome kinetochore	0.68
IML3	nucleus	0.68
ISA1	ribonucleoprotein complex	0.68
ITT1	nucleus	0.68
JSN1	mitochondrial membrane	0.68
KGD2	mitochondrial nucleoid	0.68
KGD2	cell cortex	0.68
KNS1	cytoplasm	0.68
LIT2	mitochondrial matrix	0.68
MCD1	DNA replication factor A complex	0.68
NEM1	endomembrane system	0.68
NOP7	ribonucleoprotein complex	0.68
NOP7	nucleus	0.68
OM45	nucleus	0.68
PET112	mitochondrial inner membrane	0.68
PSY2	nucleus	0.68
RSC6	inner membrane	0.68
RTT103	ribonucleoprotein complex	0.68
SAP1	nucleus	0.68
SCO2	cytoplasm	0.68
SIK1	ribonucleoprotein complex	0.68
SMI1	nucleus	0.68
SNF7	cytoplasm	0.68
SRD1	mitochondrial membrane	0.68
TAP42	cytoplasm	0.68
TIP41	cytoplasm	0.68
TMT1	cytoplasm	0.68
YAL061W	cytoplasm	0.68
YBL054W	nucleus	0.68
YBL081W	cytoplasm	0.68
YBR025C	nucleus	0.68
YBR138C	cytoplasm	0.68
YBR159W	cytoplasm	0.68
YBR267W	cytoplasm	0.68
YBR271W	cytoplasm	0.68
YCL046W	nucleus	0.68
YCR076C	cytoplasm	0.68
YDL186W	cytoplasm	0.68
YDR020C	cytoplasm	0.68
YDR128W	ribosome	0.68
YGL059W	cytoplasm	0.68
YGR117C	nucleus	0.68
YGR153W	cytoplasm	0.68
YGR250C	cytoplasm	0.68
YGR283C	cytoplasm	0.68
YHR020W	cytoplasm	0.68
YHR087W	cytoplasm	0.68
YHR121W	cytoplasm	0.68
YHR209W	nucleus	0.68
YIL001W	nucleus	0.68
YIR024C	cytoplasm	0.68
YJL097W	cytoplasm	0.68
YJR038C	cytoplasm	0.68
YKL107W	nucleus	0.68
YKR104W	nucleus	0.68
YLR281C	cytoplasm	0.68
YLR327C	ribonucleoprotein complex	0.68
YML053C	cytoplasm	0.68
YMR258C	cytoplasm	0.68
YMR323W	cytoplasm	0.68
YNL157W	nucleus	0.68
YNR025C	cytoplasm	0.68
YOR356W	mitochondrial membrane	0.68
YPL150W	cytoplasm	0.68
YPR004C	mitochondrial membrane	0.68
YPR115W	nucleus	0.68
YSN1	cytoplasm	0.68
AEP2	mitochondrial matrix	0.67
BEM4	incipient bud site	0.67
BUD7	cytoplasm	0.67
CAT5	cytoplasm	0.67
CBS2	mitochondrial matrix	0.67
CLF1	endomembrane system	0.67
COX11	mitochondrial membrane	0.67
CUE2	cytoplasm	0.67
CWC15	ribonucleoprotein complex	0.67
DCC1	cytoplasm	0.67
DLD2	incipient bud site	0.67
DON1	nucleus	0.67
FIR1	ribosome	0.67
FMP43	cytoplasm	0.67
FMP51	cytoplasm	0.67
GAL10	cytoplasm	0.67
GFD1	endomembrane system	0.67
GLE1	endomembrane system	0.67
GLE1	integral to membrane	0.67
GMH1	cytoplasm	0.67
GUA1	nucleus	0.67
IML1	ribonucleoprotein complex	0.67
KOG1	cytoplasm	0.67
LSB1	cytoplasm	0.67
MAD2	endomembrane system	0.67
MAM33	cytoplasm	0.67
MAM33	mitochondrial small ribosomal subunit	0.67
MSS18	mitochondrial matrix	0.67
NBP2	nucleus	0.67
NKP1	chromosome	0.67
NKP1	cytoplasm	0.67
NST1	nucleus	0.67
PEX25	cytoplasm	0.67
PIG2	cytoplasm	0.67
PMP2	plasma membrane	0.67
PMP2	vacuole (sensu Fungi)	0.67
PRP46	Golgi apparatus	0.67
RMD7	cytoplasm	0.67
RRP7	cytoplasm	0.67
SPO12	bud neck	0.67
SRC1	nucleus	0.67
SRF3	mitochondrial small ribosomal subunit	0.67
SSK22	cytoplasm	0.67
TAO3	ribosome	0.67
XDJ1	cytoplasm	0.67
YBL028C	cytosolic large ribosomal subunit (sensu Eukarya)	0.67
YBL081W	ribonucleoprotein complex	0.67
YBR025C	cytoplasm	0.67
YBR284W	cytoplasm	0.67
YDL014W	ribonuclease MRP complex	0.67
YDL124W	nucleus	0.67
YDL146W	cytoplasm	0.67
YDR149C	cytoplasm	0.67
YER030W	cytoplasm	0.67
YER036C	ribonucleoprotein complex	0.67
YER049W	cytoplasm	0.67
YGR149W	cytoplasm	0.67
YGR207C	mitochondrial matrix	0.67
YIL042C	cytoplasm	0.67
YKL107W	cytoplasm	0.67
YKL153W	cytoplasm	0.67
YKL171W	nucleus	0.67
YLR022C	ribonucleoprotein complex	0.67
YLR051C	ribonucleoprotein complex	0.67
YLR254C	cytoplasm	0.67
YLR327C	cytoplasm	0.67
YMR090W	cytoplasm	0.67
YNL276C	cytoplasm	0.67
YOL083W	cytoplasm	0.67
YOR356W	mitochondrial matrix	0.67
YPL105C	nucleus	0.67
YPL207W	cytoplasm	0.67
YPR004C	mitochondrial matrix	0.67
YPR172W	cytoplasm	0.67
YTM1	spindle pole body	0.67
AIR2	nucleus	0.66
ATG14	membrane fraction	0.66
BEM4	bud tip	0.66
CAF17	site of polarized growth (sensu Fungi)	0.66
CAJ1	ribonucleoprotein complex	0.66
CAJ1	nucleus	0.66
CAT5	nucleus	0.66
CHS6	cytoplasm	0.66
COG5	membrane fraction	0.66
COG5	soluble fraction	0.66
COG7	Golgi transport complex	0.66
COG8	Golgi transport complex	0.66
CWC21	ribonucleoprotein complex	0.66
EMP24	integral to endoplasmic reticulum membrane	0.66
EMP24	integral to Golgi membrane	0.66
ERP1	endomembrane system	0.66
ERP1	integral to Golgi membrane	0.66
ERP2	integral to endoplasmic reticulum membrane	0.66
ERP2	integral to Golgi membrane	0.66
ERR2	cytoplasm	0.66
ERV25	integral to Golgi membrane	0.66
FMC1	mitochondrial membrane	0.66
FMP21	nucleus	0.66
GFA1	cytoplasm	0.66
GPA2	cytoplasm	0.66
IME4	cytoplasm	0.66
IML1	nucleus	0.66
ISU2	mitochondrial membrane	0.66
KEL1	incipient bud site	0.66
KEL1	plasma membrane	0.66
KEL2	bud neck	0.66
LSB3	cytoplasm	0.66
LSB3	mitochondrial membrane	0.66
OYE2	actin cortical patch (sensu Fungi)	0.66
PHO12	nucleus	0.66
PRP46	nucleus	0.66
PSY2	cytoplasm	0.66
PUF6	ribonucleoprotein complex	0.66
QDR3	cytoplasm	0.66
RBD2	cytoplasm	0.66
RIX1	ribonucleoprotein complex	0.66
RLP24	cytoplasm	0.66
RSC1	chromosome	0.66
SCM4	nucleus	0.66
SEC13	integral to Golgi membrane	0.66
SGF73	Ada2/Gcn5/Ada3 transcription activator complex	0.66
SKG6	cytoplasm	0.66
SOM1	inner membrane	0.66
SPP2	ribonucleoprotein complex	0.66
SRD1	ribonucleoprotein complex	0.66
SSH4	cytoplasm	0.66
USA1	cytoplasm	0.66
YDL089W	cytoplasm	0.66
YDL203C	cytoplasm	0.66
YER079W	cytoplasm	0.66
YER163C	cytoplasm	0.66
YFL068W	nucleus	0.66
YGL081W	cytoplasm	0.66
YGR071C	cytoplasm	0.66
YGR210C	ribonucleoprotein complex	0.66
YGR283C	nucleus	0.66
YLR128W	nucleus	0.66
YOL106W	nucleus	0.66
YOL114C	cytoplasm	0.66
YOR022C	cytoplasm	0.66
YPR118W	nucleus	0.66
ZDS2	cytoplasm	0.66
ZDS2	nucleus	0.66
AAD3	nucleus	0.65
AAR2	cytoplasm	0.65
ATG12	plasma membrane	0.65
BLM3	cytoplasm	0.65
CTF8	cytoplasm	0.65
DCS2	cytoplasm	0.65
DFG5	bud tip	0.65
DSE1	nucleus	0.65
ERV46	endoplasmic reticulum membrane	0.65
FAR10	cytoplasm	0.65
FAR7	cytoplasm	0.65
GCN20	cytoplasm	0.65
GFD2	cytoplasm	0.65
KAR5	kinetochore	0.65
KEL3	cytoplasm	0.65
KRR1	cytoplasm	0.65
LIA1	cytoplasm	0.65
MBR1	cytoplasm	0.65
MDM10	mitochondrial membrane	0.65
MMR1	cytoplasm	0.65
MSH5	cytoplasm	0.65
NAS2	cytoplasm	0.65
NOP15	nucleus	0.65
OYE2	bud tip	0.65
PAA1	cytoplasm	0.65
PAT1	cytoplasm	0.65
PBP2	cytoplasm	0.65
PNP1	cytoplasm	0.65
PXL1	nucleus	0.65
QDR3	nucleus	0.65
RRP1	cytoplasm	0.65
RSC1	nuclear chromatin	0.65
RSC8	chromosome	0.65
SGF29	histone acetyltransferase complex	0.65
SHU2	cytoplasm	0.65
SMK1	cytoplasm	0.65
SPP41	cytoplasm	0.65
SPR6	nucleus	0.65
SRF3	cytoplasm	0.65
SSP1	cytoplasm	0.65
THI21	cytoplasm	0.65
TIP20	cytoplasm	0.65
TOS8	nucleus	0.65
TSC11	cytoplasm	0.65
UBC12	cytoplasm	0.65
VPS54	cytoplasm	0.65
XYL2	cytoplasm	0.65
YAL004W	nucleus	0.65
YBL028C	cytoplasm	0.65
YBR190W	cytoplasm	0.65
YCR024C	cytoplasm	0.65
YDL010W	cytoplasm	0.65
YDL129W	cytoplasm	0.65
YDL203C	nucleus	0.65
YDR267C	nucleus	0.65
YEL023C	nucleus	0.65
YER186C	cytoplasm	0.65
YFL012W	cytoplasm	0.65
YGL007W	cytoplasm	0.65
YGL102C	cytosolic small ribosomal subunit (sensu Eukarya)	0.65
YGL138C	cytoplasm	0.65
YGR012W	cytoplasm	0.65
YHR115C	cytoplasm	0.65
YHR122W	cytoplasm	0.65
YHR122W	nucleus	0.65
YIL103W	cytoplasm	0.65
YIR035C	cytoplasm	0.65
YJR141W	cytoplasm	0.65
YLR125W	cytoplasm	0.65
YLR243W	cytoplasm	0.65
YLR326W	cytoplasm	0.65
YLR352W	ubiquitin ligase complex	0.65
YMR110C	cytoplasm	0.65
YMR181C	cytoplasm	0.65
YNL095C	cytoplasm	0.65
YNL115C	cytoplasm	0.65
YNL217W	cytoplasm	0.65
YNL274C	cytoplasm	0.65
YPI1	cytoplasm	0.65
YPL088W	cytoplasm	0.65
YPR118W	cytoplasm	0.65
YSC84	cell cortex	0.65
AKR2	cytoplasm	0.64
APP1	cytoplasm	0.64
APT2	cytoplasm	0.64
CHS7	cytoplasm	0.64
COS7	cytoplasm	0.64
CTF18	DNA replication factor C complex	0.64
CWC22	small nuclear ribonucleoprotein complex	0.64
CWC23	small nuclear ribonucleoprotein complex	0.64
EXO84	cytoplasm	0.64
FUN30	cytoplasm	0.64
FUS1	bud neck	0.64
FUS1	bud tip	0.64
ISA1	cytosolic small ribosomal subunit (sensu Eukarya)	0.64
ISC1	cytoplasm	0.64
JSN1	cytoplasm	0.64
KEL1	cell cortex	0.64
KGD2	mitochondrial matrix	0.64
LTV1	cytoplasm	0.64
MAD2	cytoplasm	0.64
MCX1	nucleus	0.64
NHP10	nucleus	0.64
NOP15	cytoplasm	0.64
NPR2	cytoplasm	0.64
NST1	cytoplasm	0.64
PHM8	nucleus	0.64
PMD1	cytoplasm	0.64
PRR2	cytoplasm	0.64
PUB1	nucleolus	0.64
RBG1	ribosome	0.64
RRP14	cytoplasm	0.64
SEC13	endoplasmic reticulum	0.64
SIK1	small nuclear ribonucleoprotein complex	0.64
SLD2	replication fork	0.64
SOR2	nucleus	0.64
SVS1	cell wall	0.64
TAO3	cytoplasm	0.64
TAP42	nucleus	0.64
TIP20	endomembrane system	0.64
TRS33	vacuole	0.64
TSR2	cytoplasm	0.64
TSR2	cytosolic small ribosomal subunit (sensu Eukarya)	0.64
UGX2	cytoplasm	0.64
VHS3	cytoplasm	0.64
VPS35	nucleus	0.64
WHI2	nucleus	0.64
YBR042C	cytoplasm	0.64
YBR077C	vacuolar membrane (sensu Fungi)	0.64
YBR266C	cytoplasm	0.64
YBR270C	ribonucleoprotein complex	0.64
YDL027C	cytoplasm	0.64
YDL063C	nucleus	0.64
YDR031W	cytoplasm	0.64
YDR287W	nucleus	0.64
YDR336W	cytoplasm	0.64
YDR339C	nucleus	0.64
YFL051C	cytoplasm	0.64
YGR031W	cytoplasm	0.64
YHL018W	ribonucleoprotein complex	0.64
YHR020W	ribonucleoprotein complex	0.64
YHR029C	cytoplasm	0.64
YIR003W	cell cortex	0.64
YJL163C	peroxisomal membrane	0.64
YJL218W	cytoplasm	0.64
YJR146W	cytoplasm	0.64
YKL218C	cytoplasm	0.64
YKR043C	ribosome	0.64
YLL029W	cytoplasm	0.64
YLR016C	cytoplasm	0.64
YLR063W	cytoplasm	0.64
YLR065C	cytoplasm	0.64
YLR177W	cytoplasm	0.64
YLR247C	cytoplasm	0.64
YML079W	cytoplasm	0.64
YMR002W	cytoplasm	0.64
YNL050C	nucleus	0.64
YNL157W	cytoplasm	0.64
YOL087C	ribonucleoprotein complex	0.64
YOR015W	cytoplasm	0.64
YOR315W	nucleus	0.64
YOR389W	cytoplasm	0.64
YPL141C	cytoplasm	0.64
YPL201C	cytoplasm	0.64
YPL247C	cytoplasm	0.64
YPS6	cytoplasm	0.64
AMD2	cytoplasm	0.63
ATG12	integral to membrane	0.63
BET3	ER-Golgi transport vesicle	0.63
BET5	COPII-coated vesicle	0.63
BUD14	nucleus	0.63
BUD20	cytoplasm	0.63
CAF17	nucleus	0.63
CBS2	integral to membrane	0.63
COG7	nucleus	0.63
COQ4	inner membrane	0.63
CSM1	plasma membrane	0.63
CWC15	nucleus	0.63
DSE1	cytoplasm	0.63
EMI2	cytoplasm	0.63
ERP2	plasma membrane	0.63
ERV25	endoplasmic reticulum	0.63
FAR10	plasma membrane	0.63
FPR4	cytoplasm	0.63
FUS1	cytoplasm	0.63
GFA1	nucleus	0.63
IPI3	cytoplasm	0.63
KIN3	ribonucleoprotein complex	0.63
LTV1	nucleus	0.63
MTO1	nucleus	0.63
PAC1	cytoplasm	0.63
PBP2	nucleus	0.63
PDH1	cytoplasm	0.63
PTC5	cytoplasm	0.63
RCK1	nucleus	0.63
SKG6	nucleus	0.63
SMY2	COPII-coated vesicle	0.63
SMY2	COPII vesicle coat	0.63
SPO7	endomembrane system	0.63
STB3	nucleus	0.63
SWA2	cytoplasm	0.63
TAH18	mediator complex	0.63
TAN1	cytoplasm	0.63
THI12	cytoplasm	0.63
TMT1	nucleus	0.63
TVP18	vacuolar membrane (sensu Fungi)	0.63
VPH2	vacuolar membrane	0.63
VPS30	membrane fraction	0.63
YBL108W	cytoplasm	0.63
YBR270C	nucleus	0.63
YCR055C	ribonucleoprotein complex	0.63
YDL237W	cytoplasm	0.63
YDR049W	cytoplasm	0.63
YDR128W	nuclear pore	0.63
YDR131C	nucleus	0.63
YDR357C	cytoplasm	0.63
YEL041W	cytoplasm	0.63
YER139C	nucleus	0.63
YGR210C	cytoplasm	0.63
YHR032W	cytoplasm	0.63
YHR035W	cytoplasm	0.63
YHR035W	nucleus	0.63
YHR168W	cytoplasm	0.63
YHR210C	cytoplasm	0.63
YIF1	COPII-coated vesicle	0.63
YIL096C	cytoplasm	0.63
YJL045W	inner membrane	0.63
YJL067W	cytoplasm	0.63
YJL068C	nucleus	0.63
YJL084C	nucleus	0.63
YJL122W	cytoplasm	0.63
YJL122W	ribonucleoprotein complex	0.63
YJR056C	cytoplasm	0.63
YJR141W	ribonucleoprotein complex	0.63
YKL023W	ribonucleoprotein complex	0.63
YLR218C	cytoplasm	0.63
YLR255C	cytoplasm	0.63
YMR187C	cytoplasm	0.63
YMR291W	nucleus	0.63
YNL045W	cytoplasm	0.63
YNL116W	nucleus	0.63
YNR054C	cytoplasm	0.63
YOR093C	nucleus	0.63
YPL017C	cytoplasm	0.63
YPL109C	cytoplasm	0.63
YPL136W	cytoplasm	0.63
ARP10	cytoplasm	0.62
ARX1	cytoplasm	0.62
ARX1	endomembrane system	0.62
ATG5	cytoplasm	0.62
BOP2	cytoplasm	0.62
BUD17	cytoplasm	0.62
BUD20	ribosome	0.62
CAJ1	mitochondrial membrane	0.62
CBP6	integral to membrane	0.62
CDC1	vacuolar membrane	0.62
CLF1	cytoplasm	0.62
COQ4	mitochondrial membrane	0.62
COX15	cytoplasm	0.62
CRH1	cytoplasm	0.62
DLD2	bud tip	0.62
DOG1	cytoplasm	0.62
EBP2	cytoplasm	0.62
FMP16	nucleus	0.62
FMP23	cytoplasm	0.62
GPX1	cytoplasm	0.62
HUA1	cell cortex	0.62
ICT1	cytoplasm	0.62
IML3	cytoplasm	0.62
KAE1	cytoplasm	0.62
KOG1	nucleus	0.62
MAD3	cytoplasm	0.62
MAK16	cytoplasm	0.62
MAK31	cytoplasm	0.62
MDM10	cytoplasm	0.62
MSS51	cytoplasm	0.62
MTO1	cytoplasm	0.62
MTO1	mitochondrial membrane	0.62
NFI1	nucleus	0.62
NOP7	cytoplasm	0.62
PEP8	cytoplasm	0.62
PIN3	cytosolic ribosome (sensu Eukarya)	0.62
PMD1	site of polarized growth (sensu Fungi)	0.62
PMP2	cytoplasm	0.62
PMP2	endoplasmic reticulum	0.62
PST2	cytoplasm	0.62
RCO1	cytoplasm	0.62
RMA1	cytoplasm	0.62
RMD5	nucleus	0.62
RSC2	chromosome	0.62
RSC6	nucleus	0.62
SEC3	incipient bud site	0.62
SEC5	incipient bud site	0.62
SKM1	cytoplasm	0.62
SLK19	cytoplasm	0.62
SPG1	cytoplasm	0.62
SPI1	cytoplasm	0.62
SPP2	nucleus	0.62
SPR6	cytoplasm	0.62
SRL2	cytoplasm	0.62
SRO7	cytoplasm	0.62
STC2	cytoplasm	0.62
STP3	cytoplasm	0.62
STP4	nucleus	0.62
UBS1	cytoplasm	0.62
ULA1	cytoplasm	0.62
UTR4	nucleus	0.62
VPS8	cytoplasm	0.62
VTC2	vacuolar membrane	0.62
YAL046C	cytoplasm	0.62
YAR060C	cytoplasm	0.62
YBR052C	cytoplasm	0.62
YBR267W	cytosolic large ribosomal subunit (sensu Eukarya)	0.62
YBR271W	mitochondrial membrane	0.62
YCR055C	cytosolic large ribosomal subunit (sensu Eukarya)	0.62
YDL033C	cytoplasm	0.62
YDL110C	nucleus	0.62
YDL133W	cytoplasm	0.62
YDL156W	cytoplasm	0.62
YDL172C	cytoplasm	0.62
YDL199C	cytoplasm	0.62
YDR003W	cytoplasm	0.62
YDR026C	nucleus	0.62
YDR287W	cytoplasm	0.62
YEL047C	cytoplasm	0.62
YEL057C	cytoplasm	0.62
YGL102C	cytosolic large ribosomal subunit (sensu Eukarya)	0.62
YGR201C	cytoplasm	0.62
YGR207C	succinate dehydrogenase complex (ubiquinone)	0.62
YGR207C	respiratory chain complex II	0.62
YHR100C	nucleolus	0.62
YHR116W	cytoplasm	0.62
YHR209W	cytoplasm	0.62
YJR015W	cytoplasm	0.62
YJR116W	cytoplasm	0.62
YJR146W	nucleus	0.62
YKL169C	cytoplasm	0.62
YKR043C	cytoplasm	0.62
YKR096W	cytoplasm	0.62
YLR016C	nucleolus	0.62
YLR023C	cytoplasm	0.62
YLR202C	cytoplasm	0.62
YLR339C	cytosolic large ribosomal subunit (sensu Eukarya)	0.62
YLR356W	nucleus	0.62
YML096W	cytoplasm	0.62
YML125C	cytoplasm	0.62
YMR074C	cytoplasm	0.62
YMR209C	cytoplasm	0.62
YMR253C	cytoplasm	0.62
YMR315W	nucleus	0.62
YNL035C	cytoplasm	0.62
YNL056W	cytoplasm	0.62
YNL260C	cytoplasm	0.62
YNL313C	mitochondrial membrane	0.62
YOL124C	cytoplasm	0.62
YOR121C	cytoplasm	0.62
YOR135C	cytoplasm	0.62
YOR154W	cytoplasm	0.62
YOR356W	respiratory chain complex II	0.62
YOR356W	succinate dehydrogenase complex (ubiquinone)	0.62
YOR378W	cytoplasm	0.62
YOR378W	nucleus	0.62
YPL110C	cytoplasm	0.62
YPL279C	nucleus	0.62
YPR004C	respiratory chain complex II	0.62
YPR004C	succinate dehydrogenase complex (ubiquinone)	0.62
YPR045C	cytoplasm	0.62
YPS5	cytoplasm	0.62
AGX1	cytoplasm	0.61
AHC2	Ada2/Gcn5/Ada3 transcription activator complex	0.61
AIR1	cytoplasm	0.61
AMD2	nucleus	0.61
BUD14	clathrin-coated vesicle	0.61
BZZ1	COPI-coated vesicle	0.61
CAF17	CCR4-NOT complex	0.61
CAF17	CCR4-NOT core complex	0.61
CIS1	cytoplasm	0.61
COP1	ribonucleoprotein complex	0.61
COS6	nucleus	0.61
DFG5	site of polarized growth (sensu Fungi)	0.61
DLD2	actin cable (sensu Fungi)	0.61
DLD2	contractile ring (sensu Saccharomyces)	0.61
DSE3	cytoplasm	0.61
EMP24	extrinsic to plasma membrane	0.61
EMP24	plasma membrane	0.61
ENP2	nucleus	0.61
ERV25	extrinsic to plasma membrane	0.61
FAR11	nucleus	0.61
FUS1	mitochondrial membrane	0.61
GCN1	cytoplasm	0.61
HMRA2	nucleus	0.61
IES5	cytoplasm	0.61
IFH1	CCR4-NOT core complex	0.61
ISA2	cytoplasm	0.61
KEL1	nucleus	0.61
LOT5	cytoplasm	0.61
MAK21	cytoplasm	0.61
MAK31	nucleus	0.61
MMT1	cytoplasm	0.61
MTH1	cytoplasm	0.61
NFI1	cytoplasm	0.61
NPL6	nucleus	0.61
NUT1	transcription factor TFIID complex	0.61
NUT1	transcription factor TFIIF complex	0.61
OM45	mitochondrial membrane	0.61
OYE2	plasma membrane	0.61
OYE2	contractile ring (sensu Saccharomyces)	0.61
OYE2	actin cable (sensu Fungi)	0.61
PEP7	cytoplasm	0.61
PRR2	nucleus	0.61
PUF6	nucleus	0.61
ROT1	vacuolar membrane	0.61
RRP7	ribonucleoprotein complex	0.61
RXT2	cytoplasm	0.61
SET6	cytoplasm	0.61
SGF73	histone acetyltransferase complex	0.61
SMI1	cytoplasm	0.61
SNZ3	cytoplasm	0.61
SPP2	cytoplasm	0.61
SRD1	CCR4-NOT core complex	0.61
SRF3	ribonucleoprotein complex	0.61
STF2	mitochondrial membrane	0.61
SWA2	clathrin vesicle coat	0.61
THI20	cytoplasm	0.61
TUS1	cytoplasm	0.61
UTR4	cytoplasm	0.61
VPS64	integral to membrane	0.61
VPS68	cytoplasm	0.61
VTC2	cytoplasm	0.61
WHI2	cytoplasm	0.61
XDJ1	mitochondrial membrane	0.61
YBR232C	cytoplasm	0.61
YCR007C	cytoplasm	0.61
YCR079W	cytoplasm	0.61
YDL014W	nucleolar ribonuclease P complex	0.61
YDL014W	CCR4-NOT core complex	0.61
YDL144C	nucleus	0.61
YDR196C	nucleus	0.61
YDR274C	cytoplasm	0.61
YDR412W	nucleolus	0.61
YEL070W	cytoplasm	0.61
YER049W	nucleus	0.61
YER071C	cytoplasm	0.61
YER078C	cytoplasm	0.61
YER121W	cytoplasm	0.61
YFR006W	nucleus	0.61
YFR024C	COPI-coated vesicle	0.61
YFR024C	nucleus	0.61
YGL068W	nucleus	0.61
YGR110W	cytoplasm	0.61
YGR117C	cytoplasm	0.61
YGR176W	cytoplasm	0.61
YGR293C	cytoplasm	0.61
YHR182W	cytoplasm	0.61
YIL158W	nucleus	0.61
YJL215C	cytoplasm	0.61
YJR003C	cytoplasm	0.61
YJR141W	nucleus	0.61
YKL027W	cytoplasm	0.61
YKL098W	cytoplasm	0.61
YLL012W	cytoplasm	0.61
YLL016W	cytoplasm	0.61
YLR051C	nucleus	0.61
YLR118C	nucleus	0.61
YLR241W	cytoplasm	0.61
YLR426W	endomembrane system	0.61
YML036W	cytoplasm	0.61
YMR166C	cytoplasm	0.61
YMR196W	cytoplasm	0.61
YMR233W	nucleus	0.61
YNL040W	cytoplasm	0.61
YNL187W	nucleus	0.61
YOL163W	nucleus	0.61
YOP1	cytoplasm	0.61
YOR052C	mitochondrial membrane	0.61
YOR066W	cytoplasm	0.61
YPL067C	ribonucleoprotein complex	0.61
YPR099C	cytoplasm	0.61
YSC84	COPI-coated vesicle	0.61
ADE13	nucleus	0.6
AIR2	ribonucleoprotein complex	0.6
ALT1	cytoplasm	0.6
ARV1	cytoplasm	0.6
ARX1	ribonucleoprotein complex	0.6
ATG12	endoplasmic reticulum	0.6
BEM4	actin cap (sensu Fungi)	0.6
BIR1	cytoplasm	0.6
BTN2	cytoplasm	0.6
BUD7	site of polarized growth (sensu Fungi)	0.6
CAF40	nucleus	0.6
CBP3	nucleus	0.6
COS5	vacuole (sensu Fungi)	0.6
CSI1	cytoplasm	0.6
CWC2	spliceosome complex	0.6
CWC2	cytoplasm	0.6
CWC22	spliceosome complex	0.6
CYC2	cytoplasm	0.6
DOA1	nucleus	0.6
DSL1	cytoplasm	0.6
EAF6	cytoplasm	0.6
ERV46	nuclear pore	0.6
ESF1	ribosome	0.6
FIN1	nucleus	0.6
FMP23	vacuolar membrane	0.6
FMP28	cytoplasm	0.6
FYV10	cytoplasm	0.6
GFA1	ribosome	0.6
HEM4	mitochondrial membrane	0.6
HSD1	cytoplasm	0.6
IMH1	cytoplasm	0.6
KAR9	cytoplasm	0.6
KIN2	site of polarized growth (sensu Fungi)	0.6
KIN3	plasma membrane	0.6
LIT2	cytoplasm	0.6
MAM33	ribonucleoprotein complex	0.6
MLC2	cell cortex	0.6
MMF1	cytoplasm	0.6
MPS3	cytoplasm	0.6
MSC7	cytoplasm	0.6
MSH5	nucleus	0.6
NNF1	cytoplasm	0.6
PAC2	nucleus	0.6
PCS60	nucleus	0.6
PET112	ribonucleoprotein complex	0.6
PET127	nucleus	0.6
PRY1	cytoplasm	0.6
PTC4	cytoplasm	0.6
PUF6	cytoplasm	0.6
PUS2	nucleus	0.6
RMD1	cytoplasm	0.6
RSM28	cytoplasm	0.6
RTT102	cytoplasm	0.6
SAE2	nucleus	0.6
SAE2	cytoplasm	0.6
SDA1	cytoplasm	0.6
SFT2	cytoplasm	0.6
SGT2	cytoplasm	0.6
SHC1	cytoplasm	0.6
SLD2	cytoplasm	0.6
STS1	nucleus	0.6
SYF1	spliceosome complex	0.6
TEP1	cytoplasm	0.6
TIR2	cytoplasm	0.6
TOM71	cytoplasm	0.6
TOS2	nucleus	0.6
URB2	cytoplasm	0.6
VAB2	cytoplasm	0.6
VPS53	cytoplasm	0.6
VPS65	nucleus	0.6
VPS65	cytoplasm	0.6
YAE1	ribonucleoprotein complex	0.6
YAL027W	cytoplasm	0.6
YAL049C	cytoplasm	0.6
YBL100C	cytoplasm	0.6
YBR094W	cytosolic small ribosomal subunit (sensu Eukarya)	0.6
YCR024C	nucleus	0.6
YDL027C	nucleus	0.6
YDR051C	cytoplasm	0.6
YDR186C	cytoplasm	0.6
YDR286C	cytoplasm	0.6
YEL023C	ribonucleoprotein complex	0.6
YEL073C	cytoplasm	0.6
YER158C	nucleus	0.6
YFL061W	cytoplasm	0.6
YFR011C	nucleus	0.6
YFR012W	nucleus	0.6
YFR024C	cytoplasm	0.6
YGL039W	cytoplasm	0.6
YGL117W	cytoplasm	0.6
YGL117W	vacuolar membrane	0.6
YGL159W	cytoplasm	0.6
YGR182C	cytoplasm	0.6
YHL044W	cytoplasm	0.6
YHR121W	nucleus	0.6
YHR155W	cytoplasm	0.6
YIL001W	cytoplasm	0.6
YIL169C	cytoplasm	0.6
YIR014W	cytoplasm	0.6
YJR061W	cytoplasm	0.6
YJR124C	cytoplasm	0.6
YJU2	ribonucleoprotein complex	0.6
YKL075C	cytoplasm	0.6
YKL088W	nucleus	0.6
YLL032C	nucleus	0.6
YLR128W	ribonucleoprotein complex	0.6
YLR132C	cytoplasm	0.6
YLR194C	cytoplasm	0.6
YLR345W	nucleus	0.6
YLR424W	nucleus	0.6
YMR258C	nucleus	0.6
YNR046W	cytoplasm	0.6
YPL208W	cytoplasm	0.6
YPL229W	cytoplasm	0.6
YPR172W	nucleus	0.6
ADE13	mitochondrial membrane	0.59
ATC1	cytoplasm	0.59
ATG9	cytoplasm	0.59
BSD2	cytoplasm	0.59
BTN2	nucleus	0.59
CAT5	mitochondrial membrane	0.59
CDC1	vacuolar membrane (sensu Fungi)	0.59
COQ4	cytoplasm	0.59
COS111	cytoplasm	0.59
COS2	cytoplasm	0.59
COS4	cytoplasm	0.59
COS8	cytoplasm	0.59
CSM1	nucleus	0.59
CYK3	cytoplasm	0.59
DAK2	cytoplasm	0.59
DFG5	cell cortex	0.59
DOA1	cytoplasm	0.59
EAF5	cytoplasm	0.59
ECM33	cytoplasm	0.59
ECM4	cytoplasm	0.59
EMI5	mitochondrial membrane	0.59
ERV46	endomembrane system	0.59
ESF1	cytoplasm	0.59
FAR3	cytoplasm	0.59
FMC1	cytoplasm	0.59
FMP18	cytoplasm	0.59
FMP21	cytoplasm	0.59
FMP35	mitochondrial membrane	0.59
FMP36	cytoplasm	0.59
FMP41	nucleus	0.59
FPR4	ribosome	0.59
GFD1	nucleus	0.59
GLE1	mitochondrial membrane	0.59
GPA2	plasma membrane	0.59
HFA1	nucleus	0.59
HGH1	cytoplasm	0.59
IMD1	nucleus	0.59
IML2	cytoplasm	0.59
ISR1	cytoplasm	0.59
KAR5	spindle pole body	0.59
KIN4	cytoplasm	0.59
KRE29	cytoplasm	0.59
KRR1	nucleus	0.59
LEE1	cytoplasm	0.59
MAL12	cytoplasm	0.59
MDM30	cytoplasm	0.59
MDS3	nucleus	0.59
MLH2	nucleus	0.59
MPS3	nucleus	0.59
MRT4	nucleus	0.59
MRT4	RNA polymerase complex	0.59
MSB1	plasma membrane	0.59
MSS51	integral to membrane	0.59
NOP6	ribosome	0.59
PCH2	nucleus	0.59
PIN3	cytoplasm	0.59
PMD1	nucleus	0.59
PRM2	mitochondrial membrane	0.59
PSP1	cytoplasm	0.59
PUS2	cytoplasm	0.59
RCO1	nucleus	0.59
RIX1	nucleus	0.59
RRP1	nucleus	0.59
SAM35	nucleus	0.59
SDS24	nucleus	0.59
SEC3	bud neck	0.59
SEF1	nucleus	0.59
SET6	nucleus	0.59
SHU1	nucleus	0.59
SHU2	nucleus	0.59
SMY2	transcription factor TFIID complex	0.59
SNA4	cytoplasm	0.59
SNO2	cytoplasm	0.59
SPO12	site of polarized growth (sensu Fungi)	0.59
SPO12	cytoplasm	0.59
SRL1	cytoplasm	0.59
STB4	nucleus	0.59
SVL3	cell cortex	0.59
THI22	cytoplasm	0.59
THI22	nucleus	0.59
THI5	cytoplasm	0.59
UBC12	nucleus	0.59
UBP13	nucleus	0.59
VPS20	cytoplasm	0.59
VPS28	cytoplasm	0.59
YAR060C	mitochondrial membrane	0.59
YAR069C	cytoplasm	0.59
YAR075W	cytoplasm	0.59
YBL071C	cytoplasm	0.59
YBR028C	cytoplasm	0.59
YBR077C	vacuolar membrane	0.59
YBR138C	nucleus	0.59
YBR285W	cytoplasm	0.59
YCL033C	cytoplasm	0.59
YDL014W	mitochondrial inner membrane	0.59
YDL025C	cytoplasm	0.59
YDL089W	peroxisomal membrane	0.59
YDL162C	cytoplasm	0.59
YDL193W	mitochondrial membrane	0.59
YDL199C	nucleus	0.59
YDR066C	nucleus	0.59
YDR132C	nucleus	0.59
YDR140W	cytoplasm	0.59
YDR326C	cytoplasm	0.59
YDR531W	cytoplasm	0.59
YDR539W	cytoplasm	0.59
YEL043W	site of polarized growth (sensu Fungi)	0.59
YER128W	cytoplasm	0.59
YER158C	cytoplasm	0.59
YFL042C	nucleus	0.59
YFL042C	cytoplasm	0.59
YFR039C	cytoplasm	0.59
YFR044C	cytoplasm	0.59
YGL015C	cytoplasm	0.59
YGL074C	cytoplasm	0.59
YGL220W	cytoplasm	0.59
YGL242C	nucleus	0.59
YGR012W	nucleus	0.59
YGR043C	cytoplasm	0.59
YGR068C	cytoplasm	0.59
YGR203W	nucleus	0.59
YGR205W	cytoplasm	0.59
YGR265W	nucleus	0.59
YGR272C	cytoplasm	0.59
YHL008C	nucleus	0.59
YHR087W	nucleus	0.59
YHR097C	cytoplasm	0.59
YHR138C	cytoplasm	0.59
YHR145C	nucleus	0.59
YHR162W	cytoplasm	0.59
YHR214W-A	cytoplasm	0.59
YIL091C	cytoplasm	0.59
YIL151C	cytoplasm	0.59
YIL174W	nucleus	0.59
YIR016W	cytoplasm	0.59
YJL068C	mitochondrial membrane	0.59
YJL122W	nucleus	0.59
YJR037W	cytoplasm	0.59
YKL069W	cytoplasm	0.59
YKR011C	cytoplasm	0.59
YKR032W	cytoplasm	0.59
YKR035C	cytoplasm	0.59
YKR104W	cytoplasm	0.59
YKT9	cytoplasm	0.59
YLR003C	nucleus	0.59
YLR022C	nucleus	0.59
YLR053C	nucleus	0.59
YLR076C	cytoplasm	0.59
YLR128W	cytoplasm	0.59
YLR149C	cytoplasm	0.59
YLR252W	cytoplasm	0.59
YLR366W	cytoplasm	0.59
YLR387C	cytoplasm	0.59
YLR456W	nucleus	0.59
YML035C-A	cytoplasm	0.59
YML087C	cytoplasm	0.59
YMR009W	cytoplasm	0.59
YMR086W	cytoplasm	0.59
YMR088C	nucleus	0.59
YMR118C	nucleus	0.59
YMR204C	cytoplasm	0.59
YMR226C	cytoplasm	0.59
YMR298W	cytoplasm	0.59
YNL011C	cytoplasm	0.59
YNL058C	site of polarized growth (sensu Fungi)	0.59
YNL105W	cytoplasm	0.59
YNL200C	cytoplasm	0.59
YNL208W	vacuole (sensu Fungi)	0.59
YNL300W	nucleus	0.59
YNR005C	cytoplasm	0.59
YNR074C	nucleus	0.59
YOL022C	cytoplasm	0.59
YOL159C	cytoplasm	0.59
YOR051C	nucleus	0.59
YOR066W	nucleus	0.59
YOR215C	cytoplasm	0.59
YOR220W	cytoplasm	0.59
YOR292C	cytoplasm	0.59
YOR315W	site of polarized growth (sensu Fungi)	0.59
YOR315W	bud neck	0.59
YPL236C	cytoplasm	0.59
YPR015C	cytoplasm	0.59
ZIP2	cytoplasm	0.59
AAD6	nucleus	0.58
AEP1	mitochondrial inner membrane	0.58
AEP2	mitochondrial inner membrane	0.58
AFG1	cytoplasm	0.58
AKL1	nucleus	0.58
ALT1	nucleus	0.58
BIT61	cytoplasm	0.58
BUD7	nucleus	0.58
BZZ1	cytoplasm	0.58
CAC2	nucleus	0.58
CBS2	mitochondrial inner membrane	0.58
CDC1	Golgi vesicle	0.58
COS6	cytoplasm	0.58
CSM1	site of polarized growth (sensu Fungi)	0.58
CSM1	nuclear chromosome	0.58
CSN9	cytoplasm	0.58
CSN9	nucleus	0.58
CTF18	vacuolar membrane	0.58
DOP1	cytoplasm	0.58
DSE3	nuclear chromosome	0.58
EBP2	nucleus	0.58
EDC3	cell cortex	0.58
ELG1	cytoplasm	0.58
ERG28	endoplasmic reticulum membrane	0.58
FMP12	cytoplasm	0.58
FMP16	cytoplasm	0.58
FMP27	cytoplasm	0.58
FYV8	cytoplasm	0.58
GTT3	cytoplasm	0.58
IFH1	mitochondrial inner membrane	0.58
ILM1	cytoplasm	0.58
ISU2	ribonucleoprotein complex	0.58
ITC1	nucleus	0.58
KIN1	cytoplasm	0.58
KNS1	nucleus	0.58
KRR1	ribonucleoprotein complex	0.58
LIT1	cytoplasm	0.58
LRS4	nuclear chromosome	0.58
LSB5	cytoplasm	0.58
LTV1	ribonucleoprotein complex	0.58
MDM32	cytoplasm	0.58
MPS3	integral to membrane	0.58
MTO1	mitochondrial large ribosomal subunit	0.58
NAS2	nucleus	0.58
NKP2	cytoplasm	0.58
NOP6	cytoplasm	0.58
NUT1	nucleosome remodeling complex	0.58
NUT1	SWI/SNF complex	0.58
NUT1	chromatin remodeling complex	0.58
OXR1	cytoplasm	0.58
PDE1	cytoplasm	0.58
PIN3	mitochondrial membrane	0.58
PRM3	nucleus	0.58
PSY3	cytoplasm	0.58
RNQ1	cytoplasm	0.58
RRP12	cytoplasm	0.58
RRP12	ribonucleoprotein complex	0.58
RSC1	SWI/SNF complex	0.58
RSC1	nucleosome remodeling complex	0.58
RSC2	nucleosome remodeling complex	0.58
RSC2	cytoplasm	0.58
RSC2	SWI/SNF complex	0.58
RSC4	SWI/SNF complex	0.58
RSC4	nucleosome remodeling complex	0.58
SDA1	nucleus	0.58
SED4	endomembrane system	0.58
SIA1	cytoplasm	0.58
SKG6	bud neck	0.58
SOR1	nucleus	0.58
SRD1	mitochondrial inner membrane	0.58
STP3	nucleoplasm	0.58
STP4	nucleoplasm	0.58
SUA5	cytoplasm	0.58
TAN1	nucleus	0.58
TAO3	nucleus	0.58
TAO3	ribonucleoprotein complex	0.58
TIS11	cytoplasm	0.58
TOS2	bud neck	0.58
URA3	nucleus	0.58
URB1	cytoplasm	0.58
WHI2	ribonucleoprotein complex	0.58
YBL044W	nucleus	0.58
YBR230C	cytoplasm	0.58
YCP4	cytoplasm	0.58
YCR013C	soluble fraction	0.58
YCR023C	cytoplasm	0.58
YCR079W	ribonucleoprotein complex	0.58
YDL014W	cytosolic large ribosomal subunit (sensu Eukarya)	0.58
YDL110C	cytoplasm	0.58
YDL124W	ribonucleoprotein complex	0.58
YDR015C	cytoplasm	0.58
YDR128W	nucleus	0.58
YDR133C	cytoplasm	0.58
YDR215C	cytoplasm	0.58
YEL043W	bud neck	0.58
YER053C	nucleus	0.58
YER066C-A	cytoplasm	0.58
YER140W	cytoplasm	0.58
YFR026C	cytoplasm	0.58
YGR016W	cytoplasm	0.58
YGR017W	nucleus	0.58
YGR026W	cytoplasm	0.58
YGR067C	cytoplasm	0.58
YGR154C	cytoplasm	0.58
YGR207C	respiratory chain complex II (sensu Eukarya)	0.58
YGR263C	cytoplasm	0.58
YGR283C	ribonucleoprotein complex	0.58
YHL018W	cytoplasm	0.58
YHR003C	cytoplasm	0.58
YHR009C	mitochondrial membrane	0.58
YHR100C	cytoplasm	0.58
YHR214W	cytoplasm	0.58
YIL015C-A	cytoplasm	0.58
YIL064W	cytoplasm	0.58
YIL110W	cytoplasm	0.58
YJL045W	nucleus	0.58
YJL068C	ribonucleoprotein complex	0.58
YJL107C	ribonucleoprotein complex	0.58
YJR014W	nucleus	0.58
YJR014W	ribonucleoprotein complex	0.58
YJU2	nucleus	0.58
YJU2	spliceosome complex	0.58
YKL023W	nucleus	0.58
YKL169C	mitochondrial large ribosomal subunit	0.58
YKL177W	cytoplasm	0.58
YKL218C	nucleus	0.58
YLR072W	cytoplasm	0.58
YLR179C	cytoplasm	0.58
YLR343W	cytoplasm	0.58
YLR345W	nucleosome remodeling complex	0.58
YLR346C	cytoplasm	0.58
YML030W	nucleus	0.58
YML059C	cytoplasm	0.58
YMR003W	cytoplasm	0.58
YMR310C	nucleus	0.58
YMR310C	cytoplasm	0.58
YNL043C	cytoplasm	0.58
YNL134C	cytoplasm	0.58
YNL196C	cytoplasm	0.58
YNR036C	ribonucleoprotein complex	0.58
YNR036C	mitochondrial large ribosomal subunit	0.58
YOL070C	cytoplasm	0.58
YOL101C	cytoplasm	0.58
YOR105W	cytoplasm	0.58
YOR111W	cell cortex	0.58
YOR112W	cytoplasm	0.58
YOR298W	cytoplasm	0.58
YOR356W	respiratory chain complex II (sensu Eukarya)	0.58
YOR356W	mitochondrial inner membrane	0.58
YOR390W	cytoplasm	0.58
YPL067C	nucleus	0.58
YPL158C	cytoplasm	0.58
YPL208W	cytosolic large ribosomal subunit (sensu Eukarya)	0.58
YPR004C	respiratory chain complex II (sensu Eukarya)	0.58
YPR004C	mitochondrial inner membrane	0.58
YPR174C	cytoplasm	0.58
YSA1	cytoplasm	0.58
YTM1	ribonucleoprotein complex	0.58
ZDS2	nucleolus	0.58
AAD10	nucleus	0.57
AAD6	cytoplasm	0.57
AAR2	endomembrane system	0.57
AAR2	integral to membrane	0.57
ADK2	endomembrane system	0.57
AEP1	inner membrane	0.57
AEP2	inner membrane	0.57
AEP2	integral to membrane	0.57
AME1	condensed nuclear chromosome, pericentric region	0.57
AME1	DASH complex	0.57
AME1	endomembrane system	0.57
AME1	endoplasmic reticulum membrane	0.57
AST1	plasma membrane	0.57
AST1	cytoplasm	0.57
BDF2	cytoplasm	0.57
BUD20	cytosolic ribosome (sensu Eukarya)	0.57
BZZ1	Golgi apparatus	0.57
CDC1	cytoplasm	0.57
CIN2	cytoplasmic microtubule	0.57
CIN2	nuclear microtubule	0.57
COG7	soluble fraction	0.57
COG7	membrane fraction	0.57
COG7	chromatin	0.57
COG8	membrane fraction	0.57
COG8	soluble fraction	0.57
COS3	vacuole (sensu Fungi)	0.57
COX11	inner membrane	0.57
COY1	nucleus	0.57
CWC15	endomembrane system	0.57
CWC15	integral to membrane	0.57
CWC2	endomembrane system	0.57
CWC2	integral to membrane	0.57
CWC22	endomembrane system	0.57
CWC22	integral to membrane	0.57
CWC23	endomembrane system	0.57
CWC27	nucleus	0.57
DYN3	cytoplasm	0.57
ECM1	cytosolic ribosome (sensu Eukarya)	0.57
ECM21	nucleus	0.57
ERB1	nucleus	0.57
ERB1	plasma membrane	0.57
ERP1	plasma membrane	0.57
ERP1	endoplasmic reticulum membrane	0.57
ERP1	extrinsic to membrane	0.57
ERP1	integral to endoplasmic reticulum membrane	0.57
ERP2	endoplasmic reticulum membrane	0.57
ERV25	integral to endoplasmic reticulum membrane	0.57
ERV46	plasma membrane	0.57
ERV46	extrinsic to membrane	0.57
FMP15	cytoplasm	0.57
FMP22	cytoplasm	0.57
FMP23	nucleus	0.57
FMP26	cytoplasm	0.57
FMP48	cytoplasm	0.57
FRE6	cytoplasm	0.57
FUS1	plasma membrane	0.57
GAL1	nucleus	0.57
GDS1	cytoplasm	0.57
GID7	plasma membrane	0.57
GTT3	Golgi apparatus	0.57
HAS1	cytoplasm	0.57
HFA1	ribonucleoprotein complex	0.57
IFH1	inner membrane	0.57
IPI3	nucleoplasm	0.57
KAR5	spindle	0.57
KAR5	cytoplasmic microtubule	0.57
KAR5	DASH complex	0.57
KAR5	condensed nuclear chromosome kinetochore	0.57
KAR5	condensed nuclear chromosome, pericentric region	0.57
LSB1	cell cortex	0.57
MAM33	mitochondrial membrane	0.57
MBA1	cytoplasm	0.57
MBA1	inner membrane	0.57
MCD1	chromosome, telomeric region	0.57
MMM1	mitochondrial membrane	0.57
MUK1	cytoplasm	0.57
MUK1	ribonucleoprotein complex	0.57
NAS6	proteasome regulatory particle, lid subcomplex (sensu Eukarya)	0.57
NAS6	endoplasmic reticulum	0.57
NEW1	cytoplasm	0.57
NOP7	cytosolic small ribosomal subunit (sensu Eukarya)	0.57
NRP1	nucleus	0.57
NUT1	condensed nuclear chromosome	0.57
OM45	endomembrane system	0.57
PAA1	nucleus	0.57
PET112	integral to membrane	0.57
PEX19	nucleus	0.57
PEX27	nucleus	0.57
PIN2	nucleus	0.57
PRM4	cytoplasm	0.57
PSY3	nucleus	0.57
QRI5	cytoplasm	0.57
RIM13	nucleus	0.57
RLI1	cytoplasm	0.57
RMD9	cytoplasm	0.57
RRI2	nucleus	0.57
RSC1	nuclear chromosome, telomeric region	0.57
RSC1	mitochondrial membrane	0.57
RSC1	cytoplasm	0.57
[truncated: 5,161 more rows]
