# Supplementary material for: Genome wide prediction of protein function via a generic knowledge discovery approach based on evidence integration
Source: BMC Bioinformatics. 2006 May 25;7:268. doi: 10.1186/1471-2105-7-268 (PMC1481625; doi:10.1186/1471-2105-7-268)
Supplement: Additional File 9 — ReleaseB_known. [see Additional file 5] for detailed description. [file 1471-2105-7-268-S9.xls]

## Sheet: all
GENE NAME	GO CATEGORY	OUR PREDICTION	PRECISION	TRUE ANNOTATION
APL5	BP	Golgi to vacuole transport	0.99	Golgi to vacuole transport
APL5	BP	Golgi to vacuole transport	0.99	vesicle-mediated transport
APM3	BP	Golgi to vacuole transport	0.99	Golgi to vacuole transport
APM3	BP	Golgi to vacuole transport	0.99	vesicle-mediated transport
APL6	BP	Golgi to vacuole transport	0.98	Golgi to vacuole transport
APL6	BP	Golgi to vacuole transport	0.98	vesicle-mediated transport
APS3	BP	Golgi to vacuole transport	0.98	Golgi to vacuole transport
APS3	BP	Golgi to vacuole transport	0.98	vesicle-mediated transport
SEC13	BP	mRNA-nucleus export	0.98	ER to Golgi transport
SEC13	BP	mRNA-nucleus export	0.98	ER-associated protein catabolism
SEC13	BP	mRNA-nucleus export	0.98	nuclear pore organization and biogenesis
SEC13	BP	mRNA-nucleus export	0.98	vesicle budding
SEC13	BP	rRNA-nucleus export	0.98	ER to Golgi transport
SEC13	BP	rRNA-nucleus export	0.98	ER-associated protein catabolism
SEC13	BP	rRNA-nucleus export	0.98	nuclear pore organization and biogenesis
SEC13	BP	rRNA-nucleus export	0.98	vesicle budding
SEC13	BP	snRNA-nucleus export	0.98	ER to Golgi transport
SEC13	BP	snRNA-nucleus export	0.98	ER-associated protein catabolism
SEC13	BP	snRNA-nucleus export	0.98	nuclear pore organization and biogenesis
SEC13	BP	snRNA-nucleus export	0.98	vesicle budding
SEC13	BP	tRNA-nucleus export	0.98	ER to Golgi transport
SEC13	BP	tRNA-nucleus export	0.98	ER-associated protein catabolism
SEC13	BP	tRNA-nucleus export	0.98	nuclear pore organization and biogenesis
SEC13	BP	tRNA-nucleus export	0.98	vesicle budding
SEC13	BP	mRNA-binding (hnRNP) protein-nucleus import	0.97	ER to Golgi transport
SEC13	BP	mRNA-binding (hnRNP) protein-nucleus import	0.97	ER-associated protein catabolism
SEC13	BP	mRNA-binding (hnRNP) protein-nucleus import	0.97	nuclear pore organization and biogenesis
SEC13	BP	mRNA-binding (hnRNP) protein-nucleus import	0.97	vesicle budding
SEC13	BP	mRNA-nucleus export	0.97	ER to Golgi transport
SEC13	BP	mRNA-nucleus export	0.97	ER-associated protein catabolism
SEC13	BP	mRNA-nucleus export	0.97	nuclear pore organization and biogenesis
SEC13	BP	mRNA-nucleus export	0.97	vesicle budding
SEC13	BP	NLS-bearing substrate-nucleus import	0.97	ER to Golgi transport
SEC13	BP	NLS-bearing substrate-nucleus import	0.97	ER-associated protein catabolism
SEC13	BP	NLS-bearing substrate-nucleus import	0.97	nuclear pore organization and biogenesis
SEC13	BP	NLS-bearing substrate-nucleus import	0.97	vesicle budding
SEC13	BP	protein-nucleus export	0.97	ER to Golgi transport
SEC13	BP	protein-nucleus export	0.97	ER-associated protein catabolism
SEC13	BP	protein-nucleus export	0.97	nuclear pore organization and biogenesis
SEC13	BP	protein-nucleus export	0.97	vesicle budding
SEC13	BP	ribosomal protein-nucleus import	0.97	ER to Golgi transport
SEC13	BP	ribosomal protein-nucleus import	0.97	ER-associated protein catabolism
SEC13	BP	ribosomal protein-nucleus import	0.97	nuclear pore organization and biogenesis
SEC13	BP	ribosomal protein-nucleus import	0.97	vesicle budding
SEC13	BP	rRNA-nucleus export	0.97	ER to Golgi transport
SEC13	BP	rRNA-nucleus export	0.97	ER-associated protein catabolism
SEC13	BP	rRNA-nucleus export	0.97	nuclear pore organization and biogenesis
SEC13	BP	rRNA-nucleus export	0.97	vesicle budding
SEC13	BP	snRNA-nucleus export	0.97	ER to Golgi transport
SEC13	BP	snRNA-nucleus export	0.97	ER-associated protein catabolism
SEC13	BP	snRNA-nucleus export	0.97	nuclear pore organization and biogenesis
SEC13	BP	snRNA-nucleus export	0.97	vesicle budding
SEC13	BP	snRNP protein-nucleus import	0.97	ER to Golgi transport
SEC13	BP	snRNP protein-nucleus import	0.97	ER-associated protein catabolism
SEC13	BP	snRNP protein-nucleus import	0.97	nuclear pore organization and biogenesis
SEC13	BP	snRNP protein-nucleus import	0.97	vesicle budding
SEC13	BP	tRNA-nucleus export	0.97	ER to Golgi transport
SEC13	BP	tRNA-nucleus export	0.97	ER-associated protein catabolism
SEC13	BP	tRNA-nucleus export	0.97	nuclear pore organization and biogenesis
SEC13	BP	tRNA-nucleus export	0.97	vesicle budding
PET112	BP	biosynthesis	0.96	aerobic respiration
PET112	BP	biosynthesis	0.96	mitochondrion organization and biogenesis
PET112	BP	biosynthesis	0.96	protein biosynthesis
SEC13	BP	mRNA-nucleus export	0.96	ER to Golgi transport
SEC13	BP	mRNA-nucleus export	0.96	ER-associated protein catabolism
SEC13	BP	mRNA-nucleus export	0.96	nuclear pore organization and biogenesis
SEC13	BP	mRNA-nucleus export	0.96	vesicle budding
SEC65	BP	protein-ER targeting	0.96	protein-ER targeting
SEC65	BP	protein-ER targeting	0.96	SRP-dependent cotranslational membrane targeting, signal sequence recognition
VPS29	BP	protein-Golgi retention	0.96	retrograde transport, endosome to Golgi
SEC13	BP	rRNA-nucleus export	0.96	ER to Golgi transport
SEC13	BP	rRNA-nucleus export	0.96	ER-associated protein catabolism
SEC13	BP	rRNA-nucleus export	0.96	nuclear pore organization and biogenesis
SEC13	BP	rRNA-nucleus export	0.96	vesicle budding
SEC13	BP	snRNA-nucleus export	0.96	ER to Golgi transport
SEC13	BP	snRNA-nucleus export	0.96	ER-associated protein catabolism
SEC13	BP	snRNA-nucleus export	0.96	nuclear pore organization and biogenesis
SEC13	BP	snRNA-nucleus export	0.96	vesicle budding
SEC13	BP	tRNA-nucleus export	0.96	ER to Golgi transport
SEC13	BP	tRNA-nucleus export	0.96	ER-associated protein catabolism
SEC13	BP	tRNA-nucleus export	0.96	nuclear pore organization and biogenesis
SEC13	BP	tRNA-nucleus export	0.96	vesicle budding
SEC13	BP	ER to Golgi transport	0.95	ER to Golgi transport
SEC13	BP	ER to Golgi transport	0.95	ER-associated protein catabolism
SEC13	BP	ER to Golgi transport	0.95	nuclear pore organization and biogenesis
SEC13	BP	ER to Golgi transport	0.95	vesicle budding
MCD1	BP	mitotic sister chromatid cohesion	0.95	mitotic chromosome condensation
MCD1	BP	mitotic sister chromatid cohesion	0.95	mitotic sister chromatid cohesion
SEC13	BP	mRNA-binding (hnRNP) protein-nucleus import	0.95	ER to Golgi transport
SEC13	BP	mRNA-binding (hnRNP) protein-nucleus import	0.95	ER-associated protein catabolism
SEC13	BP	mRNA-binding (hnRNP) protein-nucleus import	0.95	nuclear pore organization and biogenesis
SEC13	BP	mRNA-binding (hnRNP) protein-nucleus import	0.95	vesicle budding
SEC13	BP	mRNA-nucleus export	0.95	ER to Golgi transport
SEC13	BP	mRNA-nucleus export	0.95	ER-associated protein catabolism
SEC13	BP	mRNA-nucleus export	0.95	nuclear pore organization and biogenesis
SEC13	BP	mRNA-nucleus export	0.95	vesicle budding
SEC13	BP	NLS-bearing substrate-nucleus import	0.95	ER to Golgi transport
SEC13	BP	NLS-bearing substrate-nucleus import	0.95	ER-associated protein catabolism
SEC13	BP	NLS-bearing substrate-nucleus import	0.95	nuclear pore organization and biogenesis
SEC13	BP	NLS-bearing substrate-nucleus import	0.95	vesicle budding
PET112	BP	protein metabolism	0.95	aerobic respiration
PET112	BP	protein metabolism	0.95	mitochondrion organization and biogenesis
PET112	BP	protein metabolism	0.95	protein biosynthesis
SEC65	BP	protein-ER targeting	0.95	protein-ER targeting
SEC65	BP	protein-ER targeting	0.95	SRP-dependent cotranslational membrane targeting, signal sequence recognition
PEP8	BP	protein-Golgi retention	0.95	protein-Golgi retention
PEP8	BP	protein-Golgi retention	0.95	retrograde transport, endosome to Golgi
VPS29	BP	protein-Golgi retention	0.95	retrograde transport, endosome to Golgi
SEC13	BP	protein-nucleus export	0.95	ER to Golgi transport
SEC13	BP	protein-nucleus export	0.95	ER-associated protein catabolism
SEC13	BP	protein-nucleus export	0.95	nuclear pore organization and biogenesis
SEC13	BP	protein-nucleus export	0.95	vesicle budding
SEC13	BP	ribosomal protein-nucleus import	0.95	ER to Golgi transport
SEC13	BP	ribosomal protein-nucleus import	0.95	ER-associated protein catabolism
SEC13	BP	ribosomal protein-nucleus import	0.95	nuclear pore organization and biogenesis
SEC13	BP	ribosomal protein-nucleus import	0.95	vesicle budding
SEC13	BP	snRNP protein-nucleus import	0.95	ER to Golgi transport
SEC13	BP	snRNP protein-nucleus import	0.95	ER-associated protein catabolism
SEC13	BP	snRNP protein-nucleus import	0.95	nuclear pore organization and biogenesis
SEC13	BP	snRNP protein-nucleus import	0.95	vesicle budding
MSS18	BP	biosynthesis	0.94	Group I intron splicing
YGL068W	BP	biosynthesis	0.94	aerobic respiration
YGL068W	BP	biosynthesis	0.94	translation
SEC13	BP	mRNA-binding (hnRNP) protein-nucleus import	0.94	ER to Golgi transport
SEC13	BP	mRNA-binding (hnRNP) protein-nucleus import	0.94	ER-associated protein catabolism
SEC13	BP	mRNA-binding (hnRNP) protein-nucleus import	0.94	nuclear pore organization and biogenesis
SEC13	BP	mRNA-binding (hnRNP) protein-nucleus import	0.94	vesicle budding
GLE1	BP	mRNA-nucleus export	0.94	poly(A)+ mRNA-nucleus export
SEC13	BP	NLS-bearing substrate-nucleus import	0.94	ER to Golgi transport
SEC13	BP	NLS-bearing substrate-nucleus import	0.94	ER-associated protein catabolism
SEC13	BP	NLS-bearing substrate-nucleus import	0.94	nuclear pore organization and biogenesis
SEC13	BP	NLS-bearing substrate-nucleus import	0.94	vesicle budding
VPS29	BP	protein metabolism	0.94	retrograde transport, endosome to Golgi
PEP8	BP	protein-Golgi retention	0.94	protein-Golgi retention
PEP8	BP	protein-Golgi retention	0.94	retrograde transport, endosome to Golgi
VPS17	BP	protein-Golgi retention	0.94	retrograde transport, endosome to Golgi
SEC13	BP	protein-nucleus export	0.94	ER to Golgi transport
SEC13	BP	protein-nucleus export	0.94	ER-associated protein catabolism
SEC13	BP	protein-nucleus export	0.94	nuclear pore organization and biogenesis
SEC13	BP	protein-nucleus export	0.94	vesicle budding
SEC13	BP	protein-nucleus import	0.94	ER to Golgi transport
SEC13	BP	protein-nucleus import	0.94	ER-associated protein catabolism
SEC13	BP	protein-nucleus import	0.94	nuclear pore organization and biogenesis
SEC13	BP	protein-nucleus import	0.94	vesicle budding
SEC13	BP	ribosomal protein-nucleus import	0.94	ER to Golgi transport
SEC13	BP	ribosomal protein-nucleus import	0.94	ER-associated protein catabolism
SEC13	BP	ribosomal protein-nucleus import	0.94	nuclear pore organization and biogenesis
SEC13	BP	ribosomal protein-nucleus import	0.94	vesicle budding
SEC13	BP	snRNP protein-nucleus import	0.94	ER to Golgi transport
SEC13	BP	snRNP protein-nucleus import	0.94	ER-associated protein catabolism
SEC13	BP	snRNP protein-nucleus import	0.94	nuclear pore organization and biogenesis
SEC13	BP	snRNP protein-nucleus import	0.94	vesicle budding
YGL068W	BP	biosynthesis	0.93	aerobic respiration
YGL068W	BP	biosynthesis	0.93	translation
EMP24	BP	ER to Golgi transport	0.93	ER to Golgi transport
EMP24	BP	ER to Golgi transport	0.93	protein-ER retention
EMP24	BP	ER to Golgi transport	0.93	vesicle organization and biogenesis
RSC1	BP	nucleobase, nucleoside, nucleotide and nucleic acid metabolism	0.93	chromatin remodeling
YDL014W	BP	nucleobase, nucleoside, nucleotide and nucleic acid metabolism	0.93	35S primary transcript processing
YDL014W	BP	nucleobase, nucleoside, nucleotide and nucleic acid metabolism	0.93	processing of 20S pre-rRNA
YDL014W	BP	nucleobase, nucleoside, nucleotide and nucleic acid metabolism	0.93	ribosomal large subunit assembly and maintenance
YDL014W	BP	nucleobase, nucleoside, nucleotide and nucleic acid metabolism	0.93	RNA methylation
YDL014W	BP	nucleobase, nucleoside, nucleotide and nucleic acid metabolism	0.93	rRNA modification
KGD2	BP	organic acid metabolism	0.93	2-oxoglutarate metabolism
KGD2	BP	organic acid metabolism	0.93	tricarboxylic acid cycle
PET112	BP	protein metabolism	0.93	aerobic respiration
PET112	BP	protein metabolism	0.93	mitochondrion organization and biogenesis
PET112	BP	protein metabolism	0.93	protein biosynthesis
VPS17	BP	protein-Golgi retention	0.93	retrograde transport, endosome to Golgi
SEC13	BP	protein-nucleus import	0.93	ER to Golgi transport
SEC13	BP	protein-nucleus import	0.93	ER-associated protein catabolism
SEC13	BP	protein-nucleus import	0.93	nuclear pore organization and biogenesis
SEC13	BP	protein-nucleus import	0.93	vesicle budding
ERG28	BP	biosynthesis	0.92	ergosterol biosynthesis
PET112	BP	biosynthesis	0.92	aerobic respiration
PET112	BP	biosynthesis	0.92	mitochondrion organization and biogenesis
PET112	BP	biosynthesis	0.92	protein biosynthesis
KGD2	BP	catabolism	0.92	2-oxoglutarate metabolism
KGD2	BP	catabolism	0.92	tricarboxylic acid cycle
MCD1	BP	mitotic sister chromatid cohesion	0.92	mitotic chromosome condensation
MCD1	BP	mitotic sister chromatid cohesion	0.92	mitotic sister chromatid cohesion
GLE1	BP	mRNA-nucleus export	0.92	poly(A)+ mRNA-nucleus export
SNT309	BP	nuclear mRNA splicing, via spliceosome	0.92	nuclear mRNA splicing, via spliceosome
RSC1	BP	nucleobase, nucleoside, nucleotide and nucleic acid metabolism	0.92	chromatin remodeling
YDL014W	BP	nucleobase, nucleoside, nucleotide and nucleic acid metabolism	0.92	35S primary transcript processing
YDL014W	BP	nucleobase, nucleoside, nucleotide and nucleic acid metabolism	0.92	processing of 20S pre-rRNA
YDL014W	BP	nucleobase, nucleoside, nucleotide and nucleic acid metabolism	0.92	ribosomal large subunit assembly and maintenance
YDL014W	BP	nucleobase, nucleoside, nucleotide and nucleic acid metabolism	0.92	RNA methylation
YDL014W	BP	nucleobase, nucleoside, nucleotide and nucleic acid metabolism	0.92	rRNA modification
AEP1	BP	biosynthesis	0.91	protein biosynthesis
UPF3	BP	biosynthesis	0.91	mRNA catabolism
UPF3	BP	biosynthesis	0.91	mRNA catabolism, nonsense-mediated
UPF3	BP	biosynthesis	0.91	translational frameshifting
ZIP2	BP	cell growth and/or maintenance	0.91	synapsis
ZIP2	BP	cell growth and/or maintenance	0.91	synaptonemal complex formation
VPH2	BP	cell homeostasis	0.91	protein complex assembly
VPH2	BP	cell homeostasis	0.91	vacuolar acidification
RSC6	BP	chromatin remodeling	0.91	chromatin remodeling
SEC13	BP	ER to Golgi transport	0.91	ER to Golgi transport
SEC13	BP	ER to Golgi transport	0.91	ER-associated protein catabolism
SEC13	BP	ER to Golgi transport	0.91	nuclear pore organization and biogenesis
SEC13	BP	ER to Golgi transport	0.91	vesicle budding
SEC21	BP	ER to Golgi transport	0.91	ER to Golgi transport
SEC21	BP	ER to Golgi transport	0.91	retrograde transport, Golgi to ER
EMP24	BP	ER-associated protein catabolism	0.91	ER to Golgi transport
EMP24	BP	ER-associated protein catabolism	0.91	protein-ER retention
EMP24	BP	ER-associated protein catabolism	0.91	vesicle organization and biogenesis
VPH2	BP	ion homeostasis	0.91	protein complex assembly
VPH2	BP	ion homeostasis	0.91	vacuolar acidification
GLE1	BP	mRNA-nucleus export	0.91	poly(A)+ mRNA-nucleus export
SNT309	BP	nuclear mRNA splicing, via spliceosome	0.91	nuclear mRNA splicing, via spliceosome
SPP381	BP	nuclear mRNA splicing, via spliceosome	0.91	nuclear mRNA splicing, via spliceosome
KGD2	BP	organic acid metabolism	0.91	2-oxoglutarate metabolism
KGD2	BP	organic acid metabolism	0.91	tricarboxylic acid cycle
VPS29	BP	protein metabolism	0.91	retrograde transport, endosome to Golgi
SEC13	BP	protein-nucleus import	0.91	ER to Golgi transport
SEC13	BP	protein-nucleus import	0.91	ER-associated protein catabolism
SEC13	BP	protein-nucleus import	0.91	nuclear pore organization and biogenesis
SEC13	BP	protein-nucleus import	0.91	vesicle budding
PMP2	BP	regulation of pH	0.91	cation transport
KGD2	BP	catabolism	0.9	2-oxoglutarate metabolism
KGD2	BP	catabolism	0.9	tricarboxylic acid cycle
VPH2	BP	cell homeostasis	0.9	protein complex assembly
VPH2	BP	cell homeostasis	0.9	vacuolar acidification
RSC6	BP	chromatin remodeling	0.9	chromatin remodeling
EMP24	BP	ER to Golgi transport	0.9	ER to Golgi transport
EMP24	BP	ER to Golgi transport	0.9	protein-ER retention
EMP24	BP	ER to Golgi transport	0.9	vesicle organization and biogenesis
YGL068W	BP	fatty acid metabolism	0.9	aerobic respiration
YGL068W	BP	fatty acid metabolism	0.9	translation
SEC5	BP	Golgi to plasma membrane transport	0.9	cytokinesis
SEC5	BP	Golgi to plasma membrane transport	0.9	Golgi to plasma membrane transport
SEC5	BP	Golgi to plasma membrane transport	0.9	polar budding
SEC5	BP	Golgi to plasma membrane transport	0.9	vesicle docking during the process of exocytosis
SEC5	BP	Golgi to plasma membrane transport	0.9	vesicle fusion
APL3	BP	intracellular protein transport	0.9	vesicle-mediated transport
UPF3	BP	mRNA catabolism	0.9	mRNA catabolism
UPF3	BP	mRNA catabolism	0.9	mRNA catabolism, nonsense-mediated
UPF3	BP	mRNA catabolism	0.9	translational frameshifting
UPF3	BP	mRNA catabolism, nonsense-mediated	0.9	mRNA catabolism
UPF3	BP	mRNA catabolism, nonsense-mediated	0.9	mRNA catabolism, nonsense-mediated
UPF3	BP	mRNA catabolism, nonsense-mediated	0.9	translational frameshifting
NUT1	BP	nucleobase, nucleoside, nucleotide and nucleic acid metabolism	0.9	regulation of transcription from Pol II promoter
PET112	BP	nucleobase, nucleoside, nucleotide and nucleic acid metabolism	0.9	aerobic respiration
PET112	BP	nucleobase, nucleoside, nucleotide and nucleic acid metabolism	0.9	mitochondrion organization and biogenesis
PET112	BP	nucleobase, nucleoside, nucleotide and nucleic acid metabolism	0.9	protein biosynthesis
RSC2	BP	nucleobase, nucleoside, nucleotide and nucleic acid metabolism	0.9	chromatin remodeling
RSC2	BP	nucleobase, nucleoside, nucleotide and nucleic acid metabolism	0.9	sister chromatid cohesion
SGF29	BP	nucleobase, nucleoside, nucleotide and nucleic acid metabolism	0.9	histone acetylation
SGF29	BP	protein metabolism	0.9	histone acetylation
VPH2	BP	protein metabolism	0.9	protein complex assembly
VPH2	BP	protein metabolism	0.9	vacuolar acidification
YGL068W	BP	protein metabolism	0.9	aerobic respiration
YGL068W	BP	protein metabolism	0.9	translation
SEC13	BP	protein-nucleus import	0.9	ER to Golgi transport
SEC13	BP	protein-nucleus import	0.9	ER-associated protein catabolism
SEC13	BP	protein-nucleus import	0.9	nuclear pore organization and biogenesis
SEC13	BP	protein-nucleus import	0.9	vesicle budding
NOP58	BP	rRNA modification	0.9	35S primary transcript processing
NOP58	BP	rRNA modification	0.9	processing of 20S pre-rRNA
NOP58	BP	rRNA modification	0.9	rRNA modification
YDL014W	BP	rRNA modification	0.9	35S primary transcript processing
YDL014W	BP	rRNA modification	0.9	processing of 20S pre-rRNA
YDL014W	BP	rRNA modification	0.9	ribosomal large subunit assembly and maintenance
YDL014W	BP	rRNA modification	0.9	RNA methylation
YDL014W	BP	rRNA modification	0.9	rRNA modification
KGD2	BP	amine metabolism	0.89	2-oxoglutarate metabolism
KGD2	BP	amine metabolism	0.89	tricarboxylic acid cycle
ZIP2	BP	cell growth and/or maintenance	0.89	synapsis
ZIP2	BP	cell growth and/or maintenance	0.89	synaptonemal complex formation
COG4	BP	ER to Golgi transport	0.89	intra-Golgi transport
COG4	BP	ER to Golgi transport	0.89	retrograde transport, vesicle recycling within Golgi
ERV25	BP	ER to Golgi transport	0.89	ER to Golgi transport
SEC21	BP	ER to Golgi transport	0.89	ER to Golgi transport
SEC21	BP	ER to Golgi transport	0.89	retrograde transport, Golgi to ER
EMP24	BP	ER-associated protein catabolism	0.89	ER to Golgi transport
EMP24	BP	ER-associated protein catabolism	0.89	protein-ER retention
EMP24	BP	ER-associated protein catabolism	0.89	vesicle organization and biogenesis
MCD1	BP	mitotic sister chromatid cohesion	0.89	mitotic chromosome condensation
MCD1	BP	mitotic sister chromatid cohesion	0.89	mitotic sister chromatid cohesion
SNT309	BP	nuclear mRNA splicing, via spliceosome	0.89	nuclear mRNA splicing, via spliceosome
SPP381	BP	nuclear mRNA splicing, via spliceosome	0.89	nuclear mRNA splicing, via spliceosome
NUT1	BP	nucleobase, nucleoside, nucleotide and nucleic acid metabolism	0.89	regulation of transcription from Pol II promoter
PET112	BP	nucleobase, nucleoside, nucleotide and nucleic acid metabolism	0.89	aerobic respiration
PET112	BP	nucleobase, nucleoside, nucleotide and nucleic acid metabolism	0.89	mitochondrion organization and biogenesis
PET112	BP	nucleobase, nucleoside, nucleotide and nucleic acid metabolism	0.89	protein biosynthesis
RSC2	BP	nucleobase, nucleoside, nucleotide and nucleic acid metabolism	0.89	chromatin remodeling
RSC2	BP	nucleobase, nucleoside, nucleotide and nucleic acid metabolism	0.89	sister chromatid cohesion
SGF29	BP	nucleobase, nucleoside, nucleotide and nucleic acid metabolism	0.89	histone acetylation
CAC2	BP	nucleosome assembly	0.89	chromatin silencing
CAC2	BP	nucleosome assembly	0.89	DNA repair
CAC2	BP	nucleosome assembly	0.89	nucleosome assembly
VPH2	BP	protein metabolism	0.89	protein complex assembly
VPH2	BP	protein metabolism	0.89	vacuolar acidification
YDL014W	BP	rRNA modification	0.89	35S primary transcript processing
YDL014W	BP	rRNA modification	0.89	processing of 20S pre-rRNA
YDL014W	BP	rRNA modification	0.89	ribosomal large subunit assembly and maintenance
YDL014W	BP	rRNA modification	0.89	RNA methylation
YDL014W	BP	rRNA modification	0.89	rRNA modification
GLE1	BP	rRNA-nucleus export	0.89	poly(A)+ mRNA-nucleus export
SEC5	BP	vesicle fusion	0.89	cytokinesis
SEC5	BP	vesicle fusion	0.89	Golgi to plasma membrane transport
SEC5	BP	vesicle fusion	0.89	polar budding
SEC5	BP	vesicle fusion	0.89	vesicle docking during the process of exocytosis
SEC5	BP	vesicle fusion	0.89	vesicle fusion
HBS1	BP	biosynthesis	0.88	protein biosynthesis
ERP1	BP	catabolism	0.88	ER to Golgi transport
YGL068W	BP	energy pathways	0.88	aerobic respiration
YGL068W	BP	energy pathways	0.88	translation
ERP2	BP	ER to Golgi transport	0.88	ER to Golgi transport
SEC26	BP	ER to Golgi transport	0.88	ER to Golgi transport
EMP24	BP	ER-associated protein catabolism	0.88	ER to Golgi transport
EMP24	BP	ER-associated protein catabolism	0.88	protein-ER retention
EMP24	BP	ER-associated protein catabolism	0.88	vesicle organization and biogenesis
UPF3	BP	mRNA catabolism	0.88	mRNA catabolism
UPF3	BP	mRNA catabolism	0.88	mRNA catabolism, nonsense-mediated
UPF3	BP	mRNA catabolism	0.88	translational frameshifting
UPF3	BP	mRNA catabolism, nonsense-mediated	0.88	mRNA catabolism
UPF3	BP	mRNA catabolism, nonsense-mediated	0.88	mRNA catabolism, nonsense-mediated
UPF3	BP	mRNA catabolism, nonsense-mediated	0.88	translational frameshifting
SNT309	BP	nucleobase, nucleoside, nucleotide and nucleic acid metabolism	0.88	nuclear mRNA splicing, via spliceosome
CLB6	BP	protein metabolism	0.88	G1/S transition of mitotic cell cycle
CLB6	BP	protein metabolism	0.88	premeiotic DNA synthesis
CLB6	BP	protein metabolism	0.88	regulation of cyclin dependent protein kinase activity
SEC13	BP	protein metabolism	0.88	ER to Golgi transport
SEC13	BP	protein metabolism	0.88	ER-associated protein catabolism
SEC13	BP	protein metabolism	0.88	nuclear pore organization and biogenesis
SEC13	BP	protein metabolism	0.88	vesicle budding
SEC65	BP	protein metabolism	0.88	protein-ER targeting
SEC65	BP	protein metabolism	0.88	SRP-dependent cotranslational membrane targeting, signal sequence recognition
SGF29	BP	protein metabolism	0.88	histone acetylation
SPC1	BP	protein metabolism	0.88	signal peptide processing
YGL068W	BP	protein metabolism	0.88	aerobic respiration
YGL068W	BP	protein metabolism	0.88	translation
YDL014W	BP	rRNA modification	0.88	35S primary transcript processing
YDL014W	BP	rRNA modification	0.88	processing of 20S pre-rRNA
YDL014W	BP	rRNA modification	0.88	ribosomal large subunit assembly and maintenance
YDL014W	BP	rRNA modification	0.88	RNA methylation
YDL014W	BP	rRNA modification	0.88	rRNA modification
GLE1	BP	rRNA-nucleus export	0.88	poly(A)+ mRNA-nucleus export
MCD1	BP	sporulation	0.88	mitotic chromosome condensation
MCD1	BP	sporulation	0.88	mitotic sister chromatid cohesion
KGD2	BP	amino acid and derivative metabolism	0.87	2-oxoglutarate metabolism
KGD2	BP	amino acid and derivative metabolism	0.87	tricarboxylic acid cycle
GUA1	BP	biosynthesis	0.87	GMP metabolism
YGL068W	BP	biosynthesis	0.87	aerobic respiration
YGL068W	BP	biosynthesis	0.87	translation
KGD2	BP	carbohydrate metabolism	0.87	2-oxoglutarate metabolism
KGD2	BP	carbohydrate metabolism	0.87	tricarboxylic acid cycle
ERP1	BP	catabolism	0.87	ER to Golgi transport
UPF3	BP	catabolism	0.87	mRNA catabolism
UPF3	BP	catabolism	0.87	mRNA catabolism, nonsense-mediated
UPF3	BP	catabolism	0.87	translational frameshifting
ERV25	BP	cell growth and/or maintenance	0.87	ER to Golgi transport
SEC13	BP	cell growth and/or maintenance	0.87	ER to Golgi transport
SEC13	BP	cell growth and/or maintenance	0.87	ER-associated protein catabolism
SEC13	BP	cell growth and/or maintenance	0.87	nuclear pore organization and biogenesis
SEC13	BP	cell growth and/or maintenance	0.87	vesicle budding
SEC21	BP	cell growth and/or maintenance	0.87	ER to Golgi transport
SEC21	BP	cell growth and/or maintenance	0.87	retrograde transport, Golgi to ER
TRS20	BP	cell growth and/or maintenance	0.87	ER to Golgi transport
YDL014W	BP	cell growth and/or maintenance	0.87	35S primary transcript processing
YDL014W	BP	cell growth and/or maintenance	0.87	processing of 20S pre-rRNA
YDL014W	BP	cell growth and/or maintenance	0.87	ribosomal large subunit assembly and maintenance
YDL014W	BP	cell growth and/or maintenance	0.87	RNA methylation
YDL014W	BP	cell growth and/or maintenance	0.87	rRNA modification
RSC6	BP	chromatin remodeling	0.87	chromatin remodeling
RLF2	BP	DNA repair	0.87	nucleosome assembly
YGL068W	BP	energy pathways	0.87	aerobic respiration
YGL068W	BP	energy pathways	0.87	translation
TRS20	BP	ER to Golgi transport	0.87	ER to Golgi transport
SEC6	BP	Golgi to plasma membrane transport	0.87	cytokinesis
SEC6	BP	Golgi to plasma membrane transport	0.87	Golgi to plasma membrane transport
SEC6	BP	Golgi to plasma membrane transport	0.87	polar budding
SEC6	BP	Golgi to plasma membrane transport	0.87	vesicle docking during the process of exocytosis
SEC6	BP	Golgi to plasma membrane transport	0.87	vesicle fusion
APL5	BP	Golgi to vacuole transport	0.87	Golgi to vacuole transport
APL5	BP	Golgi to vacuole transport	0.87	vesicle-mediated transport
KGD2	BP	ketone metabolism	0.87	2-oxoglutarate metabolism
KGD2	BP	ketone metabolism	0.87	tricarboxylic acid cycle
MCD1	BP	mitotic sister chromatid cohesion	0.87	mitotic chromosome condensation
MCD1	BP	mitotic sister chromatid cohesion	0.87	mitotic sister chromatid cohesion
SPP381	BP	nuclear mRNA splicing, via spliceosome	0.87	nuclear mRNA splicing, via spliceosome
RED1	BP	nucleobase, nucleoside, nucleotide and nucleic acid metabolism	0.87	synaptonemal complex formation
SEC13	BP	nucleobase, nucleoside, nucleotide and nucleic acid metabolism	0.87	ER to Golgi transport
SEC13	BP	nucleobase, nucleoside, nucleotide and nucleic acid metabolism	0.87	ER-associated protein catabolism
SEC13	BP	nucleobase, nucleoside, nucleotide and nucleic acid metabolism	0.87	nuclear pore organization and biogenesis
SEC13	BP	nucleobase, nucleoside, nucleotide and nucleic acid metabolism	0.87	vesicle budding
SPP381	BP	nucleobase, nucleoside, nucleotide and nucleic acid metabolism	0.87	nuclear mRNA splicing, via spliceosome
UPF3	BP	nucleobase, nucleoside, nucleotide and nucleic acid metabolism	0.87	mRNA catabolism
UPF3	BP	nucleobase, nucleoside, nucleotide and nucleic acid metabolism	0.87	mRNA catabolism, nonsense-mediated
UPF3	BP	nucleobase, nucleoside, nucleotide and nucleic acid metabolism	0.87	translational frameshifting
MSI1	BP	nucleosome assembly	0.87	chromatin silencing
MSI1	BP	nucleosome assembly	0.87	DNA repair
MSI1	BP	nucleosome assembly	0.87	nucleosome assembly
MSI1	BP	nucleosome assembly	0.87	RAS protein signal transduction
YGL068W	BP	organic acid metabolism	0.87	aerobic respiration
YGL068W	BP	organic acid metabolism	0.87	translation
CLB6	BP	phosphorus metabolism	0.87	G1/S transition of mitotic cell cycle
CLB6	BP	phosphorus metabolism	0.87	premeiotic DNA synthesis
CLB6	BP	phosphorus metabolism	0.87	regulation of cyclin dependent protein kinase activity
CLB6	BP	protein metabolism	0.87	G1/S transition of mitotic cell cycle
CLB6	BP	protein metabolism	0.87	premeiotic DNA synthesis
CLB6	BP	protein metabolism	0.87	regulation of cyclin dependent protein kinase activity
MSS18	BP	protein metabolism	0.87	Group I intron splicing
SEC13	BP	protein metabolism	0.87	ER to Golgi transport
SEC13	BP	protein metabolism	0.87	ER-associated protein catabolism
SEC13	BP	protein metabolism	0.87	nuclear pore organization and biogenesis
SEC13	BP	protein metabolism	0.87	vesicle budding
SEC65	BP	protein metabolism	0.87	protein-ER targeting
SEC65	BP	protein metabolism	0.87	SRP-dependent cotranslational membrane targeting, signal sequence recognition
SPC1	BP	protein metabolism	0.87	signal peptide processing
VPS29	BP	protein-Golgi retention	0.87	retrograde transport, endosome to Golgi
SEC5	BP	vesicle fusion	0.87	cytokinesis
SEC5	BP	vesicle fusion	0.87	Golgi to plasma membrane transport
SEC5	BP	vesicle fusion	0.87	polar budding
SEC5	BP	vesicle fusion	0.87	vesicle docking during the process of exocytosis
SEC5	BP	vesicle fusion	0.87	vesicle fusion
CBP6	BP	biosynthesis	0.86	protein biosynthesis
MSS18	BP	biosynthesis	0.86	Group I intron splicing
EMP24	BP	catabolism	0.86	ER to Golgi transport
EMP24	BP	catabolism	0.86	protein-ER retention
EMP24	BP	catabolism	0.86	vesicle organization and biogenesis
VPS29	BP	cell growth and/or maintenance	0.86	retrograde transport, endosome to Golgi
YDL014W	BP	cell growth and/or maintenance	0.86	35S primary transcript processing
YDL014W	BP	cell growth and/or maintenance	0.86	processing of 20S pre-rRNA
YDL014W	BP	cell growth and/or maintenance	0.86	ribosomal large subunit assembly and maintenance
YDL014W	BP	cell growth and/or maintenance	0.86	RNA methylation
YDL014W	BP	cell growth and/or maintenance	0.86	rRNA modification
RSC6	BP	chromatin remodeling	0.86	chromatin remodeling
ERV25	BP	ER to Golgi transport	0.86	ER to Golgi transport
SEC13	BP	ER to Golgi transport	0.86	ER to Golgi transport
SEC13	BP	ER to Golgi transport	0.86	ER-associated protein catabolism
SEC13	BP	ER to Golgi transport	0.86	nuclear pore organization and biogenesis
SEC13	BP	ER to Golgi transport	0.86	vesicle budding
ERV25	BP	ER-associated protein catabolism	0.86	ER to Golgi transport
SEC3	BP	Golgi to plasma membrane transport	0.86	cytokinesis
SEC3	BP	Golgi to plasma membrane transport	0.86	Golgi to plasma membrane transport
SEC3	BP	Golgi to plasma membrane transport	0.86	polar budding
SEC3	BP	Golgi to plasma membrane transport	0.86	vesicle docking during the process of exocytosis
SEC3	BP	Golgi to plasma membrane transport	0.86	vesicle fusion
APL5	BP	Golgi to vacuole transport	0.86	Golgi to vacuole transport
APL5	BP	Golgi to vacuole transport	0.86	vesicle-mediated transport
MCD1	BP	mitotic sister chromatid cohesion	0.86	mitotic chromosome condensation
MCD1	BP	mitotic sister chromatid cohesion	0.86	mitotic sister chromatid cohesion
CWC2	BP	nuclear mRNA splicing, via spliceosome	0.86	nuclear mRNA splicing, via spliceosome
MSI1	BP	nucleobase, nucleoside, nucleotide and nucleic acid metabolism	0.86	chromatin silencing
MSI1	BP	nucleobase, nucleoside, nucleotide and nucleic acid metabolism	0.86	DNA repair
MSI1	BP	nucleobase, nucleoside, nucleotide and nucleic acid metabolism	0.86	nucleosome assembly
MSI1	BP	nucleobase, nucleoside, nucleotide and nucleic acid metabolism	0.86	RAS protein signal transduction
RSC4	BP	nucleobase, nucleoside, nucleotide and nucleic acid metabolism	0.86	chromatin remodeling
SEC13	BP	nucleobase, nucleoside, nucleotide and nucleic acid metabolism	0.86	ER to Golgi transport
SEC13	BP	nucleobase, nucleoside, nucleotide and nucleic acid metabolism	0.86	ER-associated protein catabolism
SEC13	BP	nucleobase, nucleoside, nucleotide and nucleic acid metabolism	0.86	nuclear pore organization and biogenesis
SEC13	BP	nucleobase, nucleoside, nucleotide and nucleic acid metabolism	0.86	vesicle budding
SNT309	BP	nucleobase, nucleoside, nucleotide and nucleic acid metabolism	0.86	nuclear mRNA splicing, via spliceosome
SPP381	BP	nucleobase, nucleoside, nucleotide and nucleic acid metabolism	0.86	nuclear mRNA splicing, via spliceosome
UPF3	BP	nucleobase, nucleoside, nucleotide and nucleic acid metabolism	0.86	mRNA catabolism
UPF3	BP	nucleobase, nucleoside, nucleotide and nucleic acid metabolism	0.86	mRNA catabolism, nonsense-mediated
UPF3	BP	nucleobase, nucleoside, nucleotide and nucleic acid metabolism	0.86	translational frameshifting
CAC2	BP	nucleosome assembly	0.86	chromatin silencing
CAC2	BP	nucleosome assembly	0.86	DNA repair
CAC2	BP	nucleosome assembly	0.86	nucleosome assembly
YGL068W	BP	organic acid metabolism	0.86	aerobic respiration
YGL068W	BP	organic acid metabolism	0.86	translation
YGL068W	BP	protein metabolism	0.86	aerobic respiration
YGL068W	BP	protein metabolism	0.86	translation
SNF7	BP	protein-Golgi retention	0.86	late endosome to vacuole transport
COG4	BP	retrograde transport, vesicle recycling within Golgi	0.86	intra-Golgi transport
COG4	BP	retrograde transport, vesicle recycling within Golgi	0.86	retrograde transport, vesicle recycling within Golgi
SIK1	BP	rRNA modification	0.86	35S primary transcript processing
SIK1	BP	rRNA modification	0.86	processing of 20S pre-rRNA
SIK1	BP	rRNA modification	0.86	rRNA modification
GLE1	BP	rRNA-nucleus export	0.86	poly(A)+ mRNA-nucleus export
VPH2	BP	vacuolar acidification	0.86	protein complex assembly
VPH2	BP	vacuolar acidification	0.86	vacuolar acidification
CSM1	BP	biosynthesis	0.85	DNA replication
CSM1	BP	biosynthesis	0.85	meiosis I, chromosome segregation
CSM1	BP	biosynthesis	0.85	meiotic chromosome segregation
KGD2	BP	biosynthesis	0.85	2-oxoglutarate metabolism
KGD2	BP	biosynthesis	0.85	tricarboxylic acid cycle
UPF3	BP	catabolism	0.85	mRNA catabolism
UPF3	BP	catabolism	0.85	mRNA catabolism, nonsense-mediated
UPF3	BP	catabolism	0.85	translational frameshifting
ERV25	BP	cell growth and/or maintenance	0.85	ER to Golgi transport
RED1	BP	cell growth and/or maintenance	0.85	synaptonemal complex formation
SEC13	BP	cell growth and/or maintenance	0.85	ER to Golgi transport
SEC13	BP	cell growth and/or maintenance	0.85	ER-associated protein catabolism
SEC13	BP	cell growth and/or maintenance	0.85	nuclear pore organization and biogenesis
SEC13	BP	cell growth and/or maintenance	0.85	vesicle budding
SEC21	BP	cell growth and/or maintenance	0.85	ER to Golgi transport
SEC21	BP	cell growth and/or maintenance	0.85	retrograde transport, Golgi to ER
TRS20	BP	cell growth and/or maintenance	0.85	ER to Golgi transport
VPS29	BP	cell growth and/or maintenance	0.85	retrograde transport, endosome to Golgi
SEC3	BP	cellular morphogenesis	0.85	cytokinesis
SEC3	BP	cellular morphogenesis	0.85	Golgi to plasma membrane transport
SEC3	BP	cellular morphogenesis	0.85	polar budding
SEC3	BP	cellular morphogenesis	0.85	vesicle docking during the process of exocytosis
SEC3	BP	cellular morphogenesis	0.85	vesicle fusion
RSC8	BP	chromatin remodeling	0.85	chromatin remodeling
MSI1	BP	DNA repair	0.85	chromatin silencing
MSI1	BP	DNA repair	0.85	DNA repair
MSI1	BP	DNA repair	0.85	nucleosome assembly
MSI1	BP	DNA repair	0.85	RAS protein signal transduction
RLF2	BP	DNA repair	0.85	nucleosome assembly
BET5	BP	ER to Golgi transport	0.85	ER to Golgi transport
COG4	BP	ER to Golgi transport	0.85	intra-Golgi transport
COG4	BP	ER to Golgi transport	0.85	retrograde transport, vesicle recycling within Golgi
EMP24	BP	ER to Golgi transport	0.85	ER to Golgi transport
EMP24	BP	ER to Golgi transport	0.85	protein-ER retention
EMP24	BP	ER to Golgi transport	0.85	vesicle organization and biogenesis
ERP2	BP	ER to Golgi transport	0.85	ER to Golgi transport
SEC26	BP	ER to Golgi transport	0.85	ER to Golgi transport
ERV25	BP	ER-associated protein catabolism	0.85	ER to Golgi transport
SEC5	BP	Golgi to plasma membrane transport	0.85	cytokinesis
SEC5	BP	Golgi to plasma membrane transport	0.85	Golgi to plasma membrane transport
SEC5	BP	Golgi to plasma membrane transport	0.85	polar budding
SEC5	BP	Golgi to plasma membrane transport	0.85	vesicle docking during the process of exocytosis
SEC5	BP	Golgi to plasma membrane transport	0.85	vesicle fusion
APM3	BP	Golgi to vacuole transport	0.85	Golgi to vacuole transport
APM3	BP	Golgi to vacuole transport	0.85	vesicle-mediated transport
KAR5	BP	mitotic chromosome segregation	0.85	karyogamy during conjugation with cellular fusion
CWC22	BP	nuclear mRNA splicing, via spliceosome	0.85	nuclear mRNA splicing, via spliceosome
MSI1	BP	nucleobase, nucleoside, nucleotide and nucleic acid metabolism	0.85	chromatin silencing
MSI1	BP	nucleobase, nucleoside, nucleotide and nucleic acid metabolism	0.85	DNA repair
MSI1	BP	nucleobase, nucleoside, nucleotide and nucleic acid metabolism	0.85	nucleosome assembly
MSI1	BP	nucleobase, nucleoside, nucleotide and nucleic acid metabolism	0.85	RAS protein signal transduction
RED1	BP	nucleobase, nucleoside, nucleotide and nucleic acid metabolism	0.85	synaptonemal complex formation
MSI1	BP	nucleosome assembly	0.85	chromatin silencing
MSI1	BP	nucleosome assembly	0.85	DNA repair
MSI1	BP	nucleosome assembly	0.85	nucleosome assembly
MSI1	BP	nucleosome assembly	0.85	RAS protein signal transduction
MSS18	BP	protein metabolism	0.85	Group I intron splicing
VTC3	BP	protein metabolism	0.85	vacuole fusion, non-autophagic
YGL068W	BP	protein metabolism	0.85	aerobic respiration
YGL068W	BP	protein metabolism	0.85	translation
SEC26	BP	retrograde transport, Golgi to ER	0.85	ER to Golgi transport
SEC5	BP	vesicle docking during the process of exocytosis	0.85	cytokinesis
SEC5	BP	vesicle docking during the process of exocytosis	0.85	Golgi to plasma membrane transport
SEC5	BP	vesicle docking during the process of exocytosis	0.85	polar budding
SEC5	BP	vesicle docking during the process of exocytosis	0.85	vesicle docking during the process of exocytosis
SEC5	BP	vesicle docking during the process of exocytosis	0.85	vesicle fusion
SEC5	BP	vesicle fusion	0.85	cytokinesis
SEC5	BP	vesicle fusion	0.85	Golgi to plasma membrane transport
SEC5	BP	vesicle fusion	0.85	polar budding
SEC5	BP	vesicle fusion	0.85	vesicle docking during the process of exocytosis
SEC5	BP	vesicle fusion	0.85	vesicle fusion
ADE13	BP	biosynthesis	0.84	'de novo' IMP biosynthesis
ADE13	BP	biosynthesis	0.84	purine base metabolism
ADE13	BP	biosynthesis	0.84	purine nucleotide biosynthesis
CBS2	BP	biosynthesis	0.84	protein biosynthesis
YGL068W	BP	biosynthesis	0.84	aerobic respiration
YGL068W	BP	biosynthesis	0.84	translation
VPH2	BP	carbohydrate metabolism	0.84	protein complex assembly
VPH2	BP	carbohydrate metabolism	0.84	vacuolar acidification
EMP24	BP	catabolism	0.84	ER to Golgi transport
EMP24	BP	catabolism	0.84	protein-ER retention
EMP24	BP	catabolism	0.84	vesicle organization and biogenesis
COG4	BP	cell growth and/or maintenance	0.84	intra-Golgi transport
COG4	BP	cell growth and/or maintenance	0.84	retrograde transport, vesicle recycling within Golgi
SEC3	BP	cell growth and/or maintenance	0.84	cytokinesis
SEC3	BP	cell growth and/or maintenance	0.84	Golgi to plasma membrane transport
SEC3	BP	cell growth and/or maintenance	0.84	polar budding
SEC3	BP	cell growth and/or maintenance	0.84	vesicle docking during the process of exocytosis
SEC3	BP	cell growth and/or maintenance	0.84	vesicle fusion
SEC5	BP	cell growth and/or maintenance	0.84	cytokinesis
SEC5	BP	cell growth and/or maintenance	0.84	Golgi to plasma membrane transport
SEC5	BP	cell growth and/or maintenance	0.84	polar budding
SEC5	BP	cell growth and/or maintenance	0.84	vesicle docking during the process of exocytosis
SEC5	BP	cell growth and/or maintenance	0.84	vesicle fusion
SEC6	BP	cell growth and/or maintenance	0.84	cytokinesis
SEC6	BP	cell growth and/or maintenance	0.84	Golgi to plasma membrane transport
SEC6	BP	cell growth and/or maintenance	0.84	polar budding
SEC6	BP	cell growth and/or maintenance	0.84	vesicle docking during the process of exocytosis
SEC6	BP	cell growth and/or maintenance	0.84	vesicle fusion
SEC65	BP	cell growth and/or maintenance	0.84	protein-ER targeting
SEC65	BP	cell growth and/or maintenance	0.84	SRP-dependent cotranslational membrane targeting, signal sequence recognition
SMY2	BP	cell growth and/or maintenance	0.84	cytoskeleton organization and biogenesis
TRS31	BP	cell growth and/or maintenance	0.84	ER to Golgi transport
YDL014W	BP	cell growth and/or maintenance	0.84	35S primary transcript processing
YDL014W	BP	cell growth and/or maintenance	0.84	processing of 20S pre-rRNA
YDL014W	BP	cell growth and/or maintenance	0.84	ribosomal large subunit assembly and maintenance
YDL014W	BP	cell growth and/or maintenance	0.84	RNA methylation
YDL014W	BP	cell growth and/or maintenance	0.84	rRNA modification
SEC3	BP	cellular morphogenesis	0.84	cytokinesis
SEC3	BP	cellular morphogenesis	0.84	Golgi to plasma membrane transport
SEC3	BP	cellular morphogenesis	0.84	polar budding
SEC3	BP	cellular morphogenesis	0.84	vesicle docking during the process of exocytosis
SEC3	BP	cellular morphogenesis	0.84	vesicle fusion
SGF29	BP	chromatin modification	0.84	histone acetylation
RSC8	BP	chromatin remodeling	0.84	chromatin remodeling
AME1	BP	chromosome segregation	0.84	microtubule/kinetochore interaction
KGD2	BP	energy pathways	0.84	2-oxoglutarate metabolism
KGD2	BP	energy pathways	0.84	tricarboxylic acid cycle
VPH2	BP	energy pathways	0.84	protein complex assembly
VPH2	BP	energy pathways	0.84	vacuolar acidification
BET3	BP	ER to Golgi transport	0.84	ER to Golgi transport
SEC21	BP	ER to Golgi transport	0.84	ER to Golgi transport
SEC21	BP	ER to Golgi transport	0.84	retrograde transport, Golgi to ER
SEC27	BP	ER to Golgi transport	0.84	ER to Golgi transport
SEC27	BP	ER to Golgi transport	0.84	retrograde transport, Golgi to ER
SEC28	BP	ER to Golgi transport	0.84	ER to Golgi transport
SEC28	BP	ER to Golgi transport	0.84	vesicle coating
EMP24	BP	ER-associated protein catabolism	0.84	ER to Golgi transport
EMP24	BP	ER-associated protein catabolism	0.84	protein-ER retention
EMP24	BP	ER-associated protein catabolism	0.84	vesicle organization and biogenesis
ERV25	BP	ER-associated protein catabolism	0.84	ER to Golgi transport
PRP46	BP	Golgi to vacuole transport	0.84	nuclear mRNA splicing, via spliceosome
UPF3	BP	mRNA catabolism	0.84	mRNA catabolism
UPF3	BP	mRNA catabolism	0.84	mRNA catabolism, nonsense-mediated
UPF3	BP	mRNA catabolism	0.84	translational frameshifting
UPF3	BP	mRNA catabolism, nonsense-mediated	0.84	mRNA catabolism
UPF3	BP	mRNA catabolism, nonsense-mediated	0.84	mRNA catabolism, nonsense-mediated
UPF3	BP	mRNA catabolism, nonsense-mediated	0.84	translational frameshifting
YDL014W	BP	mRNA-nucleus export	0.84	35S primary transcript processing
YDL014W	BP	mRNA-nucleus export	0.84	processing of 20S pre-rRNA
YDL014W	BP	mRNA-nucleus export	0.84	ribosomal large subunit assembly and maintenance
YDL014W	BP	mRNA-nucleus export	0.84	RNA methylation
YDL014W	BP	mRNA-nucleus export	0.84	rRNA modification
CWC2	BP	nuclear mRNA splicing, via spliceosome	0.84	nuclear mRNA splicing, via spliceosome
DLD2	BP	nucleobase, nucleoside, nucleotide and nucleic acid metabolism	0.84	lactate metabolism
IFH1	BP	nucleobase, nucleoside, nucleotide and nucleic acid metabolism	0.84	chromatin silencing at telomere
IFH1	BP	nucleobase, nucleoside, nucleotide and nucleic acid metabolism	0.84	rRNA processing
IFH1	BP	nucleobase, nucleoside, nucleotide and nucleic acid metabolism	0.84	transcription from Pol III promoter
RSC4	BP	nucleobase, nucleoside, nucleotide and nucleic acid metabolism	0.84	chromatin remodeling
PDX3	BP	protein metabolism	0.84	fatty acid metabolism
SGF73	BP	protein metabolism	0.84	histone acetylation
YGL068W	BP	protein metabolism	0.84	aerobic respiration
YGL068W	BP	protein metabolism	0.84	translation
KEL2	BP	regulation of cell shape	0.84	conjugation with cellular fusion
KEL2	BP	regulation of cell shape	0.84	negative regulation of exit from mitosis
DDC1	BP	response to endogenous stimulus	0.84	cell cycle checkpoint
DDC1	BP	response to endogenous stimulus	0.84	meiosis
VPH2	BP	vacuolar acidification	0.84	protein complex assembly
VPH2	BP	vacuolar acidification	0.84	vacuolar acidification
KGD2	BP	amine metabolism	0.83	2-oxoglutarate metabolism
KGD2	BP	amine metabolism	0.83	tricarboxylic acid cycle
SAM2	BP	biosynthesis	0.83	methionine metabolism
YGL068W	BP	biosynthesis	0.83	aerobic respiration
YGL068W	BP	biosynthesis	0.83	translation
APL1	BP	cell growth and/or maintenance	0.83	vesicle-mediated transport
RED1	BP	cell growth and/or maintenance	0.83	synaptonemal complex formation
SEC26	BP	cell growth and/or maintenance	0.83	ER to Golgi transport
SGF29	BP	cell growth and/or maintenance	0.83	histone acetylation
TRS31	BP	cell growth and/or maintenance	0.83	ER to Golgi transport
TRS33	BP	cell growth and/or maintenance	0.83	ER to Golgi transport
VPS35	BP	cell growth and/or maintenance	0.83	protein-Golgi retention
VPS35	BP	cell growth and/or maintenance	0.83	retrograde transport, endosome to Golgi
SGF29	BP	chromatin modification	0.83	histone acetylation
RSC8	BP	chromatin remodeling	0.83	chromatin remodeling
KEL2	BP	conjugation	0.83	conjugation with cellular fusion
KEL2	BP	conjugation	0.83	negative regulation of exit from mitosis
DDC1	BP	DNA damage response, signal transduction resulting in cell cycle arrest	0.83	cell cycle checkpoint
DDC1	BP	DNA damage response, signal transduction resulting in cell cycle arrest	0.83	meiosis
COG6	BP	ER to Golgi transport	0.83	intra-Golgi transport
ERP1	BP	ER to Golgi transport	0.83	ER to Golgi transport
TRS20	BP	ER to Golgi transport	0.83	ER to Golgi transport
SEC6	BP	Golgi to plasma membrane transport	0.83	cytokinesis
SEC6	BP	Golgi to plasma membrane transport	0.83	Golgi to plasma membrane transport
SEC6	BP	Golgi to plasma membrane transport	0.83	polar budding
SEC6	BP	Golgi to plasma membrane transport	0.83	vesicle docking during the process of exocytosis
SEC6	BP	Golgi to plasma membrane transport	0.83	vesicle fusion
APL6	BP	Golgi to vacuole transport	0.83	Golgi to vacuole transport
APL6	BP	Golgi to vacuole transport	0.83	vesicle-mediated transport
APS3	BP	Golgi to vacuole transport	0.83	Golgi to vacuole transport
APS3	BP	Golgi to vacuole transport	0.83	vesicle-mediated transport
COG4	BP	intra-Golgi transport	0.83	intra-Golgi transport
COG4	BP	intra-Golgi transport	0.83	retrograde transport, vesicle recycling within Golgi
KAR5	BP	mitotic chromosome segregation	0.83	karyogamy during conjugation with cellular fusion
CWC22	BP	nuclear mRNA splicing, via spliceosome	0.83	nuclear mRNA splicing, via spliceosome
GLE1	BP	nucleobase, nucleoside, nucleotide and nucleic acid metabolism	0.83	poly(A)+ mRNA-nucleus export
YGL068W	BP	organic acid metabolism	0.83	aerobic respiration
YGL068W	BP	organic acid metabolism	0.83	translation
VTC3	BP	protein metabolism	0.83	vacuole fusion, non-autophagic
NAS6	BP	ubiquitin-dependent protein catabolism	0.83	proteolysis and peptidolysis
SEC3	BP	vesicle fusion	0.83	cytokinesis
SEC3	BP	vesicle fusion	0.83	Golgi to plasma membrane transport
SEC3	BP	vesicle fusion	0.83	polar budding
SEC3	BP	vesicle fusion	0.83	vesicle docking during the process of exocytosis
SEC3	BP	vesicle fusion	0.83	vesicle fusion
AEP2	BP	biosynthesis	0.82	protein biosynthesis
ERG28	BP	biosynthesis	0.82	ergosterol biosynthesis
NAS6	BP	catabolism	0.82	proteolysis and peptidolysis
YDL014W	BP	catabolism	0.82	35S primary transcript processing
YDL014W	BP	catabolism	0.82	processing of 20S pre-rRNA
YDL014W	BP	catabolism	0.82	ribosomal large subunit assembly and maintenance
YDL014W	BP	catabolism	0.82	RNA methylation
YDL014W	BP	catabolism	0.82	rRNA modification
AME1	BP	cell growth and/or maintenance	0.82	microtubule/kinetochore interaction
APS3	BP	cell growth and/or maintenance	0.82	Golgi to vacuole transport
APS3	BP	cell growth and/or maintenance	0.82	vesicle-mediated transport
BET5	BP	cell growth and/or maintenance	0.82	ER to Golgi transport
CLB6	BP	cell growth and/or maintenance	0.82	G1/S transition of mitotic cell cycle
CLB6	BP	cell growth and/or maintenance	0.82	premeiotic DNA synthesis
CLB6	BP	cell growth and/or maintenance	0.82	regulation of cyclin dependent protein kinase activity
COG4	BP	cell growth and/or maintenance	0.82	intra-Golgi transport
COG4	BP	cell growth and/or maintenance	0.82	retrograde transport, vesicle recycling within Golgi
KRE11	BP	cell growth and/or maintenance	0.82	ER to Golgi transport
SEC3	BP	cell growth and/or maintenance	0.82	cytokinesis
SEC3	BP	cell growth and/or maintenance	0.82	Golgi to plasma membrane transport
SEC3	BP	cell growth and/or maintenance	0.82	polar budding
SEC3	BP	cell growth and/or maintenance	0.82	vesicle docking during the process of exocytosis
SEC3	BP	cell growth and/or maintenance	0.82	vesicle fusion
SEC5	BP	cell growth and/or maintenance	0.82	cytokinesis
SEC5	BP	cell growth and/or maintenance	0.82	Golgi to plasma membrane transport
SEC5	BP	cell growth and/or maintenance	0.82	polar budding
SEC5	BP	cell growth and/or maintenance	0.82	vesicle docking during the process of exocytosis
SEC5	BP	cell growth and/or maintenance	0.82	vesicle fusion
SEC6	BP	cell growth and/or maintenance	0.82	cytokinesis
SEC6	BP	cell growth and/or maintenance	0.82	Golgi to plasma membrane transport
SEC6	BP	cell growth and/or maintenance	0.82	polar budding
SEC6	BP	cell growth and/or maintenance	0.82	vesicle docking during the process of exocytosis
SEC6	BP	cell growth and/or maintenance	0.82	vesicle fusion
SEC65	BP	cell growth and/or maintenance	0.82	protein-ER targeting
SEC65	BP	cell growth and/or maintenance	0.82	SRP-dependent cotranslational membrane targeting, signal sequence recognition
SMY2	BP	cell growth and/or maintenance	0.82	cytoskeleton organization and biogenesis
TRS23	BP	cell growth and/or maintenance	0.82	ER to Golgi transport
SEC6	BP	cellular morphogenesis	0.82	cytokinesis
SEC6	BP	cellular morphogenesis	0.82	Golgi to plasma membrane transport
SEC6	BP	cellular morphogenesis	0.82	polar budding
SEC6	BP	cellular morphogenesis	0.82	vesicle docking during the process of exocytosis
SEC6	BP	cellular morphogenesis	0.82	vesicle fusion
SGF29	BP	chromatin modification	0.82	histone acetylation
RSC8	BP	chromatin remodeling	0.82	chromatin remodeling
RLF2	BP	chromatin silencing	0.82	nucleosome assembly
MSI1	BP	DNA repair	0.82	chromatin silencing
MSI1	BP	DNA repair	0.82	DNA repair
MSI1	BP	DNA repair	0.82	nucleosome assembly
MSI1	BP	DNA repair	0.82	RAS protein signal transduction
COG4	BP	ER to Golgi transport	0.82	intra-Golgi transport
COG4	BP	ER to Golgi transport	0.82	retrograde transport, vesicle recycling within Golgi
COP1	BP	ER to Golgi transport	0.82	ER to Golgi transport
COP1	BP	ER to Golgi transport	0.82	retrograde transport, Golgi to ER
ERV25	BP	ER to Golgi transport	0.82	ER to Golgi transport
ERV46	BP	ER to Golgi transport	0.82	ER to Golgi transport
SEC13	BP	ER to Golgi transport	0.82	ER to Golgi transport
SEC13	BP	ER to Golgi transport	0.82	ER-associated protein catabolism
SEC13	BP	ER to Golgi transport	0.82	nuclear pore organization and biogenesis
SEC13	BP	ER to Golgi transport	0.82	vesicle budding
TRS31	BP	ER to Golgi transport	0.82	ER to Golgi transport
SEC3	BP	Golgi to plasma membrane transport	0.82	cytokinesis
SEC3	BP	Golgi to plasma membrane transport	0.82	Golgi to plasma membrane transport
SEC3	BP	Golgi to plasma membrane transport	0.82	polar budding
SEC3	BP	Golgi to plasma membrane transport	0.82	vesicle docking during the process of exocytosis
SEC3	BP	Golgi to plasma membrane transport	0.82	vesicle fusion
APL5	BP	Golgi to vacuole transport	0.82	Golgi to vacuole transport
APL5	BP	Golgi to vacuole transport	0.82	vesicle-mediated transport
CWC2	BP	nuclear mRNA splicing, via spliceosome	0.82	nuclear mRNA splicing, via spliceosome
DLD2	BP	nucleobase, nucleoside, nucleotide and nucleic acid metabolism	0.82	lactate metabolism
IFH1	BP	nucleobase, nucleoside, nucleotide and nucleic acid metabolism	0.82	chromatin silencing at telomere
IFH1	BP	nucleobase, nucleoside, nucleotide and nucleic acid metabolism	0.82	rRNA processing
IFH1	BP	nucleobase, nucleoside, nucleotide and nucleic acid metabolism	0.82	transcription from Pol III promoter
SGF73	BP	nucleobase, nucleoside, nucleotide and nucleic acid metabolism	0.82	histone acetylation
PDX3	BP	protein metabolism	0.82	fatty acid metabolism
SDS24	BP	protein metabolism	0.82	DNA metabolism
SDS24	BP	protein metabolism	0.82	endocytosis
SDS24	BP	protein metabolism	0.82	meiosis
SGF73	BP	protein metabolism	0.82	histone acetylation
UPF3	BP	protein metabolism	0.82	mRNA catabolism
UPF3	BP	protein metabolism	0.82	mRNA catabolism, nonsense-mediated
UPF3	BP	protein metabolism	0.82	translational frameshifting
VPS29	BP	protein-Golgi retention	0.82	retrograde transport, endosome to Golgi
KEL2	BP	regulation of cell shape	0.82	conjugation with cellular fusion
KEL2	BP	regulation of cell shape	0.82	negative regulation of exit from mitosis
COG4	BP	retrograde transport, vesicle recycling within Golgi	0.82	intra-Golgi transport
COG4	BP	retrograde transport, vesicle recycling within Golgi	0.82	retrograde transport, vesicle recycling within Golgi
SEC6	BP	vesicle docking during the process of exocytosis	0.82	cytokinesis
SEC6	BP	vesicle docking during the process of exocytosis	0.82	Golgi to plasma membrane transport
SEC6	BP	vesicle docking during the process of exocytosis	0.82	polar budding
SEC6	BP	vesicle docking during the process of exocytosis	0.82	vesicle docking during the process of exocytosis
SEC6	BP	vesicle docking during the process of exocytosis	0.82	vesicle fusion
SEC3	BP	vesicle fusion	0.82	cytokinesis
SEC3	BP	vesicle fusion	0.82	Golgi to plasma membrane transport
SEC3	BP	vesicle fusion	0.82	polar budding
SEC3	BP	vesicle fusion	0.82	vesicle docking during the process of exocytosis
SEC3	BP	vesicle fusion	0.82	vesicle fusion
SEC6	BP	vesicle fusion	0.82	cytokinesis
SEC6	BP	vesicle fusion	0.82	Golgi to plasma membrane transport
SEC6	BP	vesicle fusion	0.82	polar budding
SEC6	BP	vesicle fusion	0.82	vesicle docking during the process of exocytosis
SEC6	BP	vesicle fusion	0.82	vesicle fusion
KGD2	BP	amino acid and derivative metabolism	0.81	2-oxoglutarate metabolism
KGD2	BP	amino acid and derivative metabolism	0.81	tricarboxylic acid cycle
SNZ3	BP	biosynthesis	0.81	pyridoxine metabolism
SNZ3	BP	biosynthesis	0.81	thiamin biosynthesis
YDL014W	BP	biosynthesis	0.81	35S primary transcript processing
YDL014W	BP	biosynthesis	0.81	processing of 20S pre-rRNA
YDL014W	BP	biosynthesis	0.81	ribosomal large subunit assembly and maintenance
YDL014W	BP	biosynthesis	0.81	RNA methylation
YDL014W	BP	biosynthesis	0.81	rRNA modification
APL1	BP	cell growth and/or maintenance	0.81	vesicle-mediated transport
GSG1	BP	cell growth and/or maintenance	0.81	autophagy
GSG1	BP	cell growth and/or maintenance	0.81	ER to Golgi transport
GSG1	BP	cell growth and/or maintenance	0.81	meiosis
GSG1	BP	cell growth and/or maintenance	0.81	protein-vacuolar targeting
KAR5	BP	cell growth and/or maintenance	0.81	karyogamy during conjugation with cellular fusion
RSC2	BP	cell growth and/or maintenance	0.81	chromatin remodeling
RSC2	BP	cell growth and/or maintenance	0.81	sister chromatid cohesion
SEC26	BP	cell growth and/or maintenance	0.81	ER to Golgi transport
SGF29	BP	cell growth and/or maintenance	0.81	histone acetylation
TRS33	BP	cell growth and/or maintenance	0.81	ER to Golgi transport
VPS35	BP	cell growth and/or maintenance	0.81	protein-Golgi retention
VPS35	BP	cell growth and/or maintenance	0.81	retrograde transport, endosome to Golgi
SEC5	BP	cellular morphogenesis	0.81	cytokinesis
SEC5	BP	cellular morphogenesis	0.81	Golgi to plasma membrane transport
SEC5	BP	cellular morphogenesis	0.81	polar budding
SEC5	BP	cellular morphogenesis	0.81	vesicle docking during the process of exocytosis
SEC5	BP	cellular morphogenesis	0.81	vesicle fusion
SGF29	BP	chromatin modification	0.81	histone acetylation
RSC8	BP	chromatin remodeling	0.81	chromatin remodeling
GUA1	BP	CTP biosynthesis	0.81	GMP metabolism
TOF2	BP	DNA strand elongation	0.81	DNA topological change
EMP24	BP	ER to Golgi transport	0.81	ER to Golgi transport
EMP24	BP	ER to Golgi transport	0.81	protein-ER retention
EMP24	BP	ER to Golgi transport	0.81	vesicle organization and biogenesis
ERP2	BP	ER to Golgi transport	0.81	ER to Golgi transport
SEC26	BP	ER to Golgi transport	0.81	ER to Golgi transport
SEC5	BP	Golgi to plasma membrane transport	0.81	cytokinesis
SEC5	BP	Golgi to plasma membrane transport	0.81	Golgi to plasma membrane transport
SEC5	BP	Golgi to plasma membrane transport	0.81	polar budding
SEC5	BP	Golgi to plasma membrane transport	0.81	vesicle docking during the process of exocytosis
SEC5	BP	Golgi to plasma membrane transport	0.81	vesicle fusion
APM3	BP	Golgi to vacuole transport	0.81	Golgi to vacuole transport
APM3	BP	Golgi to vacuole transport	0.81	vesicle-mediated transport
VPS54	BP	Golgi to vacuole transport	0.81	Golgi to vacuole transport
VPS54	BP	Golgi to vacuole transport	0.81	retrograde transport, endosome to Golgi
YDL014W	BP	mRNA-nucleus export	0.81	35S primary transcript processing
YDL014W	BP	mRNA-nucleus export	0.81	processing of 20S pre-rRNA
YDL014W	BP	mRNA-nucleus export	0.81	ribosomal large subunit assembly and maintenance
YDL014W	BP	mRNA-nucleus export	0.81	RNA methylation
YDL014W	BP	mRNA-nucleus export	0.81	rRNA modification
AEP2	BP	nucleobase, nucleoside, nucleotide and nucleic acid metabolism	0.81	protein biosynthesis
GLE1	BP	nucleobase, nucleoside, nucleotide and nucleic acid metabolism	0.81	poly(A)+ mRNA-nucleus export
MSH5	BP	nucleobase, nucleoside, nucleotide and nucleic acid metabolism	0.81	meiotic recombination
SEC65	BP	protein-ER targeting	0.81	protein-ER targeting
SEC65	BP	protein-ER targeting	0.81	SRP-dependent cotranslational membrane targeting, signal sequence recognition
PEP8	BP	protein-Golgi retention	0.81	protein-Golgi retention
PEP8	BP	protein-Golgi retention	0.81	retrograde transport, endosome to Golgi
SEC26	BP	retrograde transport, Golgi to ER	0.81	ER to Golgi transport
GLE1	BP	snRNA-nucleus export	0.81	poly(A)+ mRNA-nucleus export
NAS6	BP	ubiquitin-dependent protein catabolism	0.81	proteolysis and peptidolysis
VPS30	BP	vacuolar transport	0.81	autophagy
VPS30	BP	vacuolar transport	0.81	protein-vacuolar targeting
VPS38	BP	vacuolar transport	0.81	late endosome to vacuole transport
SEC3	BP	vesicle docking during the process of exocytosis	0.81	cytokinesis
SEC3	BP	vesicle docking during the process of exocytosis	0.81	Golgi to plasma membrane transport
SEC3	BP	vesicle docking during the process of exocytosis	0.81	polar budding
SEC3	BP	vesicle docking during the process of exocytosis	0.81	vesicle docking during the process of exocytosis
SEC3	BP	vesicle docking during the process of exocytosis	0.81	vesicle fusion
SEC5	BP	vesicle docking during the process of exocytosis	0.81	cytokinesis
SEC5	BP	vesicle docking during the process of exocytosis	0.81	Golgi to plasma membrane transport
SEC5	BP	vesicle docking during the process of exocytosis	0.81	polar budding
SEC5	BP	vesicle docking during the process of exocytosis	0.81	vesicle docking during the process of exocytosis
SEC5	BP	vesicle docking during the process of exocytosis	0.81	vesicle fusion
SEC3	BP	vesicle fusion	0.81	cytokinesis
SEC3	BP	vesicle fusion	0.81	Golgi to plasma membrane transport
SEC3	BP	vesicle fusion	0.81	polar budding
SEC3	BP	vesicle fusion	0.81	vesicle docking during the process of exocytosis
SEC3	BP	vesicle fusion	0.81	vesicle fusion
SEC5	BP	vesicle fusion	0.81	cytokinesis
SEC5	BP	vesicle fusion	0.81	Golgi to plasma membrane transport
SEC5	BP	vesicle fusion	0.81	polar budding
SEC5	BP	vesicle fusion	0.81	vesicle docking during the process of exocytosis
SEC5	BP	vesicle fusion	0.81	vesicle fusion
AEP1	BP	biosynthesis	0.8	protein biosynthesis
UPF3	BP	biosynthesis	0.8	mRNA catabolism
UPF3	BP	biosynthesis	0.8	mRNA catabolism, nonsense-mediated
UPF3	BP	biosynthesis	0.8	translational frameshifting
ERV25	BP	catabolism	0.8	ER to Golgi transport
AME1	BP	cell growth and/or maintenance	0.8	microtubule/kinetochore interaction
APM4	BP	cell growth and/or maintenance	0.8	intracellular protein transport
APM4	BP	cell growth and/or maintenance	0.8	vesicle-mediated transport
APS3	BP	cell growth and/or maintenance	0.8	Golgi to vacuole transport
APS3	BP	cell growth and/or maintenance	0.8	vesicle-mediated transport
CLB6	BP	cell growth and/or maintenance	0.8	G1/S transition of mitotic cell cycle
CLB6	BP	cell growth and/or maintenance	0.8	premeiotic DNA synthesis
CLB6	BP	cell growth and/or maintenance	0.8	regulation of cyclin dependent protein kinase activity
CWC22	BP	cell growth and/or maintenance	0.8	nuclear mRNA splicing, via spliceosome
DLD2	BP	cell growth and/or maintenance	0.8	lactate metabolism
RSC4	BP	cell growth and/or maintenance	0.8	chromatin remodeling
TRS120	BP	cell growth and/or maintenance	0.8	ER to Golgi transport
TRS23	BP	cell growth and/or maintenance	0.8	ER to Golgi transport
VPS16	BP	cell growth and/or maintenance	0.8	Golgi to endosome transport
VPS16	BP	cell growth and/or maintenance	0.8	homotypic vacuole fusion, non-autophagic
VPS16	BP	cell growth and/or maintenance	0.8	late endosome to vacuole transport
VPS16	BP	cell growth and/or maintenance	0.8	protein-vacuolar targeting
VPS16	BP	cell growth and/or maintenance	0.8	vacuole organization and biogenesis
CAC2	BP	chromatin silencing	0.8	chromatin silencing
CAC2	BP	chromatin silencing	0.8	DNA repair
CAC2	BP	chromatin silencing	0.8	nucleosome assembly
AME1	BP	chromosome segregation	0.8	microtubule/kinetochore interaction
SGF29	BP	conjugation	0.8	histone acetylation
ICL1	BP	energy pathways	0.8	glyoxylate cycle
TRS130	BP	ER to Golgi transport	0.8	ER to Golgi transport
TRS20	BP	ER to Golgi transport	0.8	ER to Golgi transport
TRS23	BP	ER to Golgi transport	0.8	ER to Golgi transport
TRS33	BP	ER to Golgi transport	0.8	ER to Golgi transport
ERV25	BP	ER-associated protein catabolism	0.8	ER to Golgi transport
APL6	BP	Golgi to vacuole transport	0.8	Golgi to vacuole transport
APL6	BP	Golgi to vacuole transport	0.8	vesicle-mediated transport
APS3	BP	Golgi to vacuole transport	0.8	Golgi to vacuole transport
APS3	BP	Golgi to vacuole transport	0.8	vesicle-mediated transport
SGF29	BP	histone acetylation	0.8	histone acetylation
COG4	BP	intra-Golgi transport	0.8	intra-Golgi transport
COG4	BP	intra-Golgi transport	0.8	retrograde transport, vesicle recycling within Golgi
KAR5	BP	mitotic chromosome segregation	0.8	karyogamy during conjugation with cellular fusion
YDL014W	BP	mRNA-nucleus export	0.8	35S primary transcript processing
YDL014W	BP	mRNA-nucleus export	0.8	processing of 20S pre-rRNA
YDL014W	BP	mRNA-nucleus export	0.8	ribosomal large subunit assembly and maintenance
YDL014W	BP	mRNA-nucleus export	0.8	RNA methylation
YDL014W	BP	mRNA-nucleus export	0.8	rRNA modification
CWC2	BP	nuclear mRNA splicing, via spliceosome	0.8	nuclear mRNA splicing, via spliceosome
CWC22	BP	nuclear mRNA splicing, via spliceosome	0.8	nuclear mRNA splicing, via spliceosome
SEC13	BP	nuclear pore organization and biogenesis	0.8	ER to Golgi transport
SEC13	BP	nuclear pore organization and biogenesis	0.8	ER-associated protein catabolism
SEC13	BP	nuclear pore organization and biogenesis	0.8	nuclear pore organization and biogenesis
SEC13	BP	nuclear pore organization and biogenesis	0.8	vesicle budding
AEP2	BP	nucleobase, nucleoside, nucleotide and nucleic acid metabolism	0.8	protein biosynthesis
SGF73	BP	nucleobase, nucleoside, nucleotide and nucleic acid metabolism	0.8	histone acetylation
CLB6	BP	phosphorus metabolism	0.8	G1/S transition of mitotic cell cycle
CLB6	BP	phosphorus metabolism	0.8	premeiotic DNA synthesis
CLB6	BP	phosphorus metabolism	0.8	regulation of cyclin dependent protein kinase activity
CBP6	BP	protein metabolism	0.8	protein biosynthesis
SDS24	BP	protein metabolism	0.8	DNA metabolism
SDS24	BP	protein metabolism	0.8	endocytosis
SDS24	BP	protein metabolism	0.8	meiosis
UPF3	BP	protein metabolism	0.8	mRNA catabolism
UPF3	BP	protein metabolism	0.8	mRNA catabolism, nonsense-mediated
UPF3	BP	protein metabolism	0.8	translational frameshifting
VPS35	BP	protein metabolism	0.8	protein-Golgi retention
VPS35	BP	protein metabolism	0.8	retrograde transport, endosome to Golgi
VPS35	BP	protein-Golgi retention	0.8	protein-Golgi retention
VPS35	BP	protein-Golgi retention	0.8	retrograde transport, endosome to Golgi
CLB6	BP	regulation of protein kinase activity	0.8	G1/S transition of mitotic cell cycle
CLB6	BP	regulation of protein kinase activity	0.8	premeiotic DNA synthesis
CLB6	BP	regulation of protein kinase activity	0.8	regulation of cyclin dependent protein kinase activity
GLE1	BP	snRNA-nucleus export	0.8	poly(A)+ mRNA-nucleus export
VPS16	BP	vacuole fusion, non-autophagic	0.8	Golgi to endosome transport
VPS16	BP	vacuole fusion, non-autophagic	0.8	homotypic vacuole fusion, non-autophagic
VPS16	BP	vacuole fusion, non-autophagic	0.8	late endosome to vacuole transport
VPS16	BP	vacuole fusion, non-autophagic	0.8	protein-vacuolar targeting
VPS16	BP	vacuole fusion, non-autophagic	0.8	vacuole organization and biogenesis
YGL068W	MF	structural constituent of ribosome	1	structural constituent of ribosome
YGL068W	MF	structural constituent of ribosome	0.99	structural constituent of ribosome
LIA1	MF	structural constituent of ribosome	0.91	protein binding
YGL068W	MF	structural constituent of ribosome	0.87	structural constituent of ribosome
DLD2	MF	structural constituent of cytoskeleton	0.86	actin binding
DLD2	MF	structural constituent of cytoskeleton	0.86	D-lactate dehydrogenase (cytochrome) activity
AMD2	MF	structural constituent of ribosome	0.86	amidase activity
RSM28	MF	structural constituent of ribosome	0.86	structural constituent of ribosome
YGL068W	MF	structural constituent of ribosome	0.86	structural constituent of ribosome
OYE2	MF	structural constituent of cytoskeleton	0.85	NADPH dehydrogenase activity
TAN1	MF	structural constituent of ribosome	0.85	RNA binding
KGD2	MF	electron transporter activity	0.83	dihydrolipoyllysine-residue succinyltransferase activity
TAN1	MF	structural constituent of ribosome	0.83	RNA binding
OYE2	MF	structural constituent of cytoskeleton	0.81	NADPH dehydrogenase activity
AMD2	MF	structural constituent of ribosome	0.81	amidase activity
YGL068W	MF	structural constituent of ribosome	0.81	structural constituent of ribosome
SMK1	MF	ubiquinol-cytochrome-c reductase activity	0.81	MAP kinase activity
YGL068W	MF	structural constituent of ribosome	0.8	structural constituent of ribosome
CAC2	CC	chromatin assembly complex	0.99	chromatin assembly complex
CAC2	CC	chromatin assembly complex	0.99	chromosome, pericentric region
MSI1	CC	chromatin assembly complex	0.99	chromatin assembly complex
MSI1	CC	chromatin assembly complex	0.99	chromatin silencing complex
EMP24	CC	COPII-coated vesicle	0.99	COPII-coated vesicle
EMP24	CC	COPII-coated vesicle	0.99	endoplasmic reticulum
EMP24	CC	COPII-coated vesicle	0.99	integral to membrane
EMP24	CC	COPII-coated vesicle	0.98	COPII-coated vesicle
EMP24	CC	COPII-coated vesicle	0.98	endoplasmic reticulum
EMP24	CC	COPII-coated vesicle	0.98	integral to membrane
RSC8	CC	SWI/SNF complex	0.98	nucleus
RSC8	CC	SWI/SNF complex	0.98	RSC complex
YGL068W	CC	mitochondrial large ribosomal subunit	0.97	mitochondrial ribosome
YGL068W	CC	mitochondrial large ribosomal subunit	0.97	mitochondrion
RLF2	CC	chromatin assembly complex	0.96	chromatin assembly complex
RLF2	CC	chromatin assembly complex	0.96	chromosome, pericentric region
RLF2	CC	chromatin assembly complex	0.96	nucleus
SEC26	CC	COPI vesicle coat	0.96	coated vesicle
SEC26	CC	COPI vesicle coat	0.96	COPI vesicle coat
EMP24	CC	COPII vesicle coat	0.96	COPII-coated vesicle
EMP24	CC	COPII vesicle coat	0.96	endoplasmic reticulum
EMP24	CC	COPII vesicle coat	0.96	integral to membrane
SEC13	CC	COPII vesicle coat	0.96	COPII vesicle coat
SEC13	CC	COPII vesicle coat	0.96	cytoplasm
SEC13	CC	COPII vesicle coat	0.96	extrinsic to membrane
SEC13	CC	COPII vesicle coat	0.96	nuclear pore
ERV25	CC	COPII-coated vesicle	0.96	COPII-coated vesicle
YGL068W	CC	mitochondrial large ribosomal subunit	0.96	mitochondrial ribosome
YGL068W	CC	mitochondrial large ribosomal subunit	0.96	mitochondrion
SEC21	CC	COPI vesicle coat	0.95	COPI vesicle coat
EMP24	CC	COPII vesicle coat	0.95	COPII-coated vesicle
EMP24	CC	COPII vesicle coat	0.95	endoplasmic reticulum
EMP24	CC	COPII vesicle coat	0.95	integral to membrane
ERP2	CC	COPII-coated vesicle	0.95	COPII-coated vesicle
YGL068W	CC	mitochondrial large ribosomal subunit	0.95	mitochondrial ribosome
YGL068W	CC	mitochondrial large ribosomal subunit	0.95	mitochondrion
APM4	CC	AP-2 adaptor complex	0.94	AP-2 adaptor complex
COP1	CC	COPI vesicle coat	0.94	COPI vesicle coat
SEC27	CC	COPI vesicle coat	0.94	COPI vesicle coat
SEC28	CC	COPI vesicle coat	0.94	COPI vesicle coat
ERV25	CC	COPII vesicle coat	0.94	COPII-coated vesicle
SEC13	CC	COPII-coated vesicle	0.94	COPII vesicle coat
SEC13	CC	COPII-coated vesicle	0.94	cytoplasm
SEC13	CC	COPII-coated vesicle	0.94	extrinsic to membrane
SEC13	CC	COPII-coated vesicle	0.94	nuclear pore
SEC65	CC	cytoplasm	0.94	signal recognition particle
TRS20	CC	cytoplasm	0.94	TRAPP
YGL068W	CC	cytoplasm	0.94	mitochondrial ribosome
YGL068W	CC	cytoplasm	0.94	mitochondrion
YGL068W	CC	mitochondrial large ribosomal subunit	0.94	mitochondrial ribosome
YGL068W	CC	mitochondrial large ribosomal subunit	0.94	mitochondrion
YGL068W	CC	ribonucleoprotein complex	0.94	mitochondrial ribosome
YGL068W	CC	ribonucleoprotein complex	0.94	mitochondrion
APL1	CC	AP-2 adaptor complex	0.93	AP-2 adaptor complex
APM4	CC	AP-2 adaptor complex	0.93	AP-2 adaptor complex
APS2	CC	AP-2 adaptor complex	0.93	AP-2 adaptor complex
COP1	CC	coated vesicle	0.93	COPI vesicle coat
SEC27	CC	coated vesicle	0.93	COPI vesicle coat
COP1	CC	COPI vesicle coat	0.93	COPI vesicle coat
SEC27	CC	COPI vesicle coat	0.93	COPI vesicle coat
SEC28	CC	COPI vesicle coat	0.93	COPI vesicle coat
ERV25	CC	COPII vesicle coat	0.93	COPII-coated vesicle
ERP1	CC	COPII-coated vesicle	0.93	COPII-coated vesicle
ERP1	CC	COPII-coated vesicle	0.93	mitochondrion
SEC13	CC	COPII-coated vesicle	0.93	COPII vesicle coat
SEC13	CC	COPII-coated vesicle	0.93	cytoplasm
SEC13	CC	COPII-coated vesicle	0.93	extrinsic to membrane
SEC13	CC	COPII-coated vesicle	0.93	nuclear pore
ERV25	CC	cytoplasm	0.93	COPII-coated vesicle
YGL068W	CC	mitochondrial large ribosomal subunit	0.93	mitochondrial ribosome
YGL068W	CC	mitochondrial large ribosomal subunit	0.93	mitochondrion
ASC1	CC	ribonucleoprotein complex	0.93	cytoplasm
YDL014W	CC	ribonucleoprotein complex	0.93	nucleolus
YDL014W	CC	ribonucleoprotein complex	0.93	small nuclear ribonucleoprotein complex
YDL014W	CC	ribonucleoprotein complex	0.93	small nucleolar ribonucleoprotein complex
APL1	CC	AP-2 adaptor complex	0.92	AP-2 adaptor complex
APL3	CC	AP-2 adaptor complex	0.92	AP-2 adaptor complex
APS2	CC	AP-2 adaptor complex	0.92	AP-2 adaptor complex
ERP1	CC	COPII-coated vesicle	0.92	COPII-coated vesicle
ERP1	CC	COPII-coated vesicle	0.92	mitochondrion
AME1	CC	cytoplasm	0.92	kinetochore
AME1	CC	cytoplasm	0.92	spindle pole body
APL6	CC	cytoplasm	0.92	AP-3 adaptor complex
DLD2	CC	cytoplasm	0.92	mitochondrial matrix
SEC13	CC	cytoplasm	0.92	COPII vesicle coat
SEC13	CC	cytoplasm	0.92	cytoplasm
SEC13	CC	cytoplasm	0.92	extrinsic to membrane
SEC13	CC	cytoplasm	0.92	nuclear pore
SEC65	CC	cytoplasm	0.92	signal recognition particle
TRS20	CC	cytoplasm	0.92	TRAPP
TRS33	CC	cytoplasm	0.92	TRAPP
VPS29	CC	cytoplasm	0.92	endosome
VPS29	CC	cytoplasm	0.92	retromer complex
YGL068W	CC	cytoplasm	0.92	mitochondrial ribosome
YGL068W	CC	cytoplasm	0.92	mitochondrion
ASC1	CC	cytosolic small ribosomal subunit (sensu Eukarya)	0.92	cytoplasm
YGL068W	CC	mitochondrial large ribosomal subunit	0.92	mitochondrial ribosome
YGL068W	CC	mitochondrial large ribosomal subunit	0.92	mitochondrion
YDL014W	CC	nucleus	0.92	nucleolus
YDL014W	CC	nucleus	0.92	small nuclear ribonucleoprotein complex
YDL014W	CC	nucleus	0.92	small nucleolar ribonucleoprotein complex
ZIP2	CC	nucleus	0.92	synaptonemal complex
IFH1	CC	ribonucleoprotein complex	0.92	nucleolus
IFH1	CC	ribonucleoprotein complex	0.92	nucleus
SNT309	CC	ribonucleoprotein complex	0.92	spliceosome complex
SPP381	CC	ribonucleoprotein complex	0.92	spliceosome complex
UPF3	CC	ribonucleoprotein complex	0.92	cytoplasm
UPF3	CC	ribonucleoprotein complex	0.92	nucleus
UPF3	CC	ribonucleoprotein complex	0.92	polysome
YDL014W	CC	ribonucleoprotein complex	0.92	nucleolus
YDL014W	CC	ribonucleoprotein complex	0.92	small nuclear ribonucleoprotein complex
YDL014W	CC	ribonucleoprotein complex	0.92	small nucleolar ribonucleoprotein complex
YGL068W	CC	ribonucleoprotein complex	0.92	mitochondrial ribosome
YGL068W	CC	ribonucleoprotein complex	0.92	mitochondrion
RED1	CC	chromosome	0.91	synaptonemal complex
COP1	CC	coated vesicle	0.91	COPI vesicle coat
SEC27	CC	coated vesicle	0.91	COPI vesicle coat
ERV25	CC	cytoplasm	0.91	COPII-coated vesicle
KGD2	CC	cytoplasm	0.91	mitochondrial matrix
KGD2	CC	cytoplasm	0.91	mitochondrial nucleoid
KGD2	CC	cytoplasm	0.91	oxoglutarate dehydrogenase complex (sensu Eukarya)
MSS18	CC	cytoplasm	0.91	mitochondrion
SEC21	CC	cytoplasm	0.91	COPI vesicle coat
SEC5	CC	cytoplasm	0.91	bud neck
SEC5	CC	cytoplasm	0.91	bud tip
SEC5	CC	cytoplasm	0.91	exocyst
SEC5	CC	cytoplasm	0.91	incipient bud site
TRS31	CC	cytoplasm	0.91	TRAPP
UPF3	CC	cytoplasm	0.91	cytoplasm
UPF3	CC	cytoplasm	0.91	nucleus
UPF3	CC	cytoplasm	0.91	polysome
YGL068W	CC	cytoplasm	0.91	mitochondrial ribosome
YGL068W	CC	cytoplasm	0.91	mitochondrion
ASC1	CC	cytosolic small ribosomal subunit (sensu Eukarya)	0.91	cytoplasm
KGD2	CC	nucleoid	0.91	mitochondrial matrix
KGD2	CC	nucleoid	0.91	mitochondrial nucleoid
KGD2	CC	nucleoid	0.91	oxoglutarate dehydrogenase complex (sensu Eukarya)
AME1	CC	nucleus	0.91	kinetochore
AME1	CC	nucleus	0.91	spindle pole body
RSC1	CC	nucleus	0.91	RSC complex
RSC2	CC	nucleus	0.91	RSC complex
YDL014W	CC	nucleus	0.91	nucleolus
YDL014W	CC	nucleus	0.91	small nuclear ribonucleoprotein complex
YDL014W	CC	nucleus	0.91	small nucleolar ribonucleoprotein complex
ZIP2	CC	nucleus	0.91	synaptonemal complex
ASC1	CC	ribonucleoprotein complex	0.91	cytoplasm
EDC3	CC	ribonucleoprotein complex	0.91	cytoplasmic mRNA processing body
NOP58	CC	ribonucleoprotein complex	0.91	small nuclear ribonucleoprotein complex
NOP58	CC	ribonucleoprotein complex	0.91	small nucleolar ribonucleoprotein complex
SNT309	CC	ribonucleoprotein complex	0.91	spliceosome complex
YDL014W	CC	ribonucleoprotein complex	0.91	nucleolus
YDL014W	CC	ribonucleoprotein complex	0.91	small nuclear ribonucleoprotein complex
YDL014W	CC	ribonucleoprotein complex	0.91	small nucleolar ribonucleoprotein complex
YGL068W	CC	ribonucleoprotein complex	0.91	mitochondrial ribosome
YGL068W	CC	ribonucleoprotein complex	0.91	mitochondrion
APL3	CC	AP-2 adaptor complex	0.9	AP-2 adaptor complex
SEC5	CC	cell cortex	0.9	bud neck
SEC5	CC	cell cortex	0.9	bud tip
SEC5	CC	cell cortex	0.9	exocyst
SEC5	CC	cell cortex	0.9	incipient bud site
CAC2	CC	chromatin assembly complex	0.9	chromatin assembly complex
CAC2	CC	chromatin assembly complex	0.9	chromosome, pericentric region
AME1	CC	cytoplasm	0.9	kinetochore
AME1	CC	cytoplasm	0.9	spindle pole body
APL6	CC	cytoplasm	0.9	AP-3 adaptor complex
APM4	CC	cytoplasm	0.9	AP-2 adaptor complex
ASC1	CC	cytoplasm	0.9	cytoplasm
BET5	CC	cytoplasm	0.9	TRAPP
DLD2	CC	cytoplasm	0.9	mitochondrial matrix
IFH1	CC	cytoplasm	0.9	nucleolus
IFH1	CC	cytoplasm	0.9	nucleus
LIN1	CC	cytoplasm	0.9	chromatin
LIN1	CC	cytoplasm	0.9	nucleus
SEC13	CC	cytoplasm	0.9	COPII vesicle coat
SEC13	CC	cytoplasm	0.9	cytoplasm
SEC13	CC	cytoplasm	0.9	extrinsic to membrane
SEC13	CC	cytoplasm	0.9	nuclear pore
SEC65	CC	cytoplasm	0.9	signal recognition particle
SMY2	CC	cytoplasm	0.9	cytoplasm
TRS20	CC	cytoplasm	0.9	TRAPP
TRS33	CC	cytoplasm	0.9	TRAPP
VPS29	CC	cytoplasm	0.9	endosome
VPS29	CC	cytoplasm	0.9	retromer complex
YGL068W	CC	cytoplasm	0.9	mitochondrial ribosome
YGL068W	CC	cytoplasm	0.9	mitochondrion
RED1	CC	nucleus	0.9	synaptonemal complex
SEC13	CC	nucleus	0.9	COPII vesicle coat
SEC13	CC	nucleus	0.9	cytoplasm
SEC13	CC	nucleus	0.9	extrinsic to membrane
SEC13	CC	nucleus	0.9	nuclear pore
SGF29	CC	nucleus	0.9	SAGA complex
YDL014W	CC	nucleus	0.9	nucleolus
YDL014W	CC	nucleus	0.9	small nuclear ribonucleoprotein complex
YDL014W	CC	nucleus	0.9	small nucleolar ribonucleoprotein complex
YDL014W	CC	ribonucleoprotein complex	0.9	nucleolus
YDL014W	CC	ribonucleoprotein complex	0.9	small nuclear ribonucleoprotein complex
YDL014W	CC	ribonucleoprotein complex	0.9	small nucleolar ribonucleoprotein complex
OYE2	CC	cell cortex	0.89	cytoplasm
OYE2	CC	cell cortex	0.89	mitochondrion
OYE2	CC	cell cortex	0.89	nucleus
RED1	CC	chromosome	0.89	synaptonemal complex
APL3	CC	cytoplasm	0.89	AP-2 adaptor complex
APS3	CC	cytoplasm	0.89	AP-3 adaptor complex
CAF17	CC	cytoplasm	0.89	mitochondrion
ERV25	CC	cytoplasm	0.89	COPII-coated vesicle
KGD2	CC	cytoplasm	0.89	mitochondrial matrix
KGD2	CC	cytoplasm	0.89	mitochondrial nucleoid
KGD2	CC	cytoplasm	0.89	oxoglutarate dehydrogenase complex (sensu Eukarya)
KRE11	CC	cytoplasm	0.89	TRAPP
MSS18	CC	cytoplasm	0.89	mitochondrion
SEC21	CC	cytoplasm	0.89	COPI vesicle coat
SEC5	CC	cytoplasm	0.89	bud neck
SEC5	CC	cytoplasm	0.89	bud tip
SEC5	CC	cytoplasm	0.89	exocyst
SEC5	CC	cytoplasm	0.89	incipient bud site
TRS31	CC	cytoplasm	0.89	TRAPP
UPF3	CC	cytoplasm	0.89	cytoplasm
UPF3	CC	cytoplasm	0.89	nucleus
UPF3	CC	cytoplasm	0.89	polysome
VPS35	CC	cytoplasm	0.89	endosome
VPS35	CC	cytoplasm	0.89	retromer complex
ASC1	CC	cytosolic small ribosomal subunit (sensu Eukarya)	0.89	cytoplasm
SEC13	CC	endomembrane system	0.89	COPII vesicle coat
SEC13	CC	endomembrane system	0.89	cytoplasm
SEC13	CC	endomembrane system	0.89	extrinsic to membrane
SEC13	CC	endomembrane system	0.89	nuclear pore
NUT1	CC	nucleus	0.89	nucleus
RSC1	CC	nucleus	0.89	RSC complex
RSC2	CC	nucleus	0.89	RSC complex
SNT309	CC	nucleus	0.89	spliceosome complex
YDL014W	CC	nucleus	0.89	nucleolus
YDL014W	CC	nucleus	0.89	small nuclear ribonucleoprotein complex
YDL014W	CC	nucleus	0.89	small nucleolar ribonucleoprotein complex
ZIP2	CC	nucleus	0.89	synaptonemal complex
AAR2	CC	ribonucleoprotein complex	0.89	snRNP U5
CWC23	CC	ribonucleoprotein complex	0.89	spliceosome complex
YDL014W	CC	ribonucleoprotein complex	0.89	nucleolus
YDL014W	CC	ribonucleoprotein complex	0.89	small nuclear ribonucleoprotein complex
YDL014W	CC	ribonucleoprotein complex	0.89	small nucleolar ribonucleoprotein complex
MUK1	CC	ribosome	0.89	cytoplasm
RED1	CC	synaptonemal complex	0.89	synaptonemal complex
SEC5	CC	cell cortex	0.88	bud neck
SEC5	CC	cell cortex	0.88	bud tip
SEC5	CC	cell cortex	0.88	exocyst
SEC5	CC	cell cortex	0.88	incipient bud site
CAC2	CC	chromatin silencing complex	0.88	chromatin assembly complex
CAC2	CC	chromatin silencing complex	0.88	chromosome, pericentric region
KAR5	CC	chromosome	0.88	endoplasmic reticulum membrane
KAR5	CC	chromosome	0.88	mitochondrion
MSI1	CC	chromosome	0.88	chromatin assembly complex
MSI1	CC	chromosome	0.88	chromatin silencing complex
AME1	CC	cytoplasm	0.88	kinetochore
AME1	CC	cytoplasm	0.88	spindle pole body
APL1	CC	cytoplasm	0.88	AP-2 adaptor complex
APL3	CC	cytoplasm	0.88	AP-2 adaptor complex
APL6	CC	cytoplasm	0.88	AP-3 adaptor complex
APM4	CC	cytoplasm	0.88	AP-2 adaptor complex
ASC1	CC	cytoplasm	0.88	cytoplasm
BET5	CC	cytoplasm	0.88	TRAPP
CAF17	CC	cytoplasm	0.88	mitochondrion
COG8	CC	cytoplasm	0.88	Golgi transport complex
DLD2	CC	cytoplasm	0.88	mitochondrial matrix
EMP24	CC	cytoplasm	0.88	COPII-coated vesicle
EMP24	CC	cytoplasm	0.88	endoplasmic reticulum
EMP24	CC	cytoplasm	0.88	integral to membrane
GSG1	CC	cytoplasm	0.88	TRAPP
IFH1	CC	cytoplasm	0.88	nucleolus
IFH1	CC	cytoplasm	0.88	nucleus
LIN1	CC	cytoplasm	0.88	chromatin
LIN1	CC	cytoplasm	0.88	nucleus
SMY2	CC	cytoplasm	0.88	cytoplasm
TRS120	CC	cytoplasm	0.88	TRAPP
TRS33	CC	cytoplasm	0.88	TRAPP
VPS29	CC	cytoplasm	0.88	endosome
VPS29	CC	cytoplasm	0.88	retromer complex
PEP5	CC	extrinsic to membrane	0.88	HOPS complex
PEP5	CC	extrinsic to membrane	0.88	vacuolar membrane (sensu Fungi)
COG4	CC	Golgi transport complex	0.88	Golgi transport complex
ERV25	CC	integral to membrane	0.88	COPII-coated vesicle
YGL068W	CC	mitochondrial large ribosomal subunit	0.88	mitochondrial ribosome
YGL068W	CC	mitochondrial large ribosomal subunit	0.88	mitochondrion
CBP6	CC	mitochondrial matrix	0.88	mitochondrion
YGL068W	CC	mitochondrial small ribosomal subunit	0.88	mitochondrial ribosome
YGL068W	CC	mitochondrial small ribosomal subunit	0.88	mitochondrion
KGD2	CC	nucleoid	0.88	mitochondrial matrix
KGD2	CC	nucleoid	0.88	mitochondrial nucleoid
KGD2	CC	nucleoid	0.88	oxoglutarate dehydrogenase complex (sensu Eukarya)
AME1	CC	nucleus	0.88	kinetochore
AME1	CC	nucleus	0.88	spindle pole body
RED1	CC	nucleus	0.88	synaptonemal complex
RSC2	CC	nucleus	0.88	RSC complex
SPP381	CC	nucleus	0.88	spliceosome complex
YDL014W	CC	nucleus	0.88	nucleolus
YDL014W	CC	nucleus	0.88	small nuclear ribonucleoprotein complex
YDL014W	CC	nucleus	0.88	small nucleolar ribonucleoprotein complex
ASC1	CC	ribonucleoprotein complex	0.88	cytoplasm
SNT309	CC	ribonucleoprotein complex	0.88	spliceosome complex
YGL068W	CC	ribonucleoprotein complex	0.88	mitochondrial ribosome
YGL068W	CC	ribonucleoprotein complex	0.88	mitochondrion
BET3	CC	TRAPP	0.88	Golgi apparatus
BET3	CC	TRAPP	0.88	TRAPP
TRS20	CC	TRAPP	0.88	TRAPP
PEP5	CC	vacuolar membrane	0.88	HOPS complex
PEP5	CC	vacuolar membrane	0.88	vacuolar membrane (sensu Fungi)
SEC3	CC	cell cortex	0.87	bud neck
SEC3	CC	cell cortex	0.87	bud tip
SEC3	CC	cell cortex	0.87	exocyst
SEC3	CC	cell cortex	0.87	incipient bud site
SEC3	CC	cell cortex	0.87	site of polarized growth
SEC6	CC	cell cortex	0.87	bud tip
SEC6	CC	cell cortex	0.87	exocyst
RLF2	CC	chromatin silencing complex	0.87	chromatin assembly complex
RLF2	CC	chromatin silencing complex	0.87	chromosome, pericentric region
RLF2	CC	chromatin silencing complex	0.87	nucleus
MSI1	CC	chromosome, pericentric region	0.87	chromatin assembly complex
MSI1	CC	chromosome, pericentric region	0.87	chromatin silencing complex
AME1	CC	cytoplasm	0.87	kinetochore
AME1	CC	cytoplasm	0.87	spindle pole body
APS3	CC	cytoplasm	0.87	AP-3 adaptor complex
CSM1	CC	cytoplasm	0.87	condensed nuclear chromosome kinetochore
CSM1	CC	cytoplasm	0.87	nuclear membrane
CSM1	CC	cytoplasm	0.87	nucleolus
CWC22	CC	cytoplasm	0.87	spliceosome complex
GSG1	CC	cytoplasm	0.87	TRAPP
KRE11	CC	cytoplasm	0.87	TRAPP
NAS6	CC	cytoplasm	0.87	proteasome regulatory particle (sensu Eukarya)
PET112	CC	cytoplasm	0.87	mitochondrion
SEC13	CC	cytoplasm	0.87	COPII vesicle coat
SEC13	CC	cytoplasm	0.87	cytoplasm
SEC13	CC	cytoplasm	0.87	extrinsic to membrane
SEC13	CC	cytoplasm	0.87	nuclear pore
SEC3	CC	cytoplasm	0.87	bud neck
SEC3	CC	cytoplasm	0.87	bud tip
SEC3	CC	cytoplasm	0.87	exocyst
SEC3	CC	cytoplasm	0.87	incipient bud site
SEC3	CC	cytoplasm	0.87	site of polarized growth
SEC6	CC	cytoplasm	0.87	bud tip
SEC6	CC	cytoplasm	0.87	exocyst
SPC1	CC	cytoplasm	0.87	signal peptidase complex
TRS120	CC	cytoplasm	0.87	TRAPP
VPS16	CC	cytoplasm	0.87	HOPS complex
VPS16	CC	cytoplasm	0.87	vacuolar membrane
VPS16	CC	cytoplasm	0.87	vacuolar membrane (sensu Fungi)
VPS35	CC	cytoplasm	0.87	endosome
VPS35	CC	cytoplasm	0.87	retromer complex
YGL068W	CC	cytoplasm	0.87	mitochondrial ribosome
YGL068W	CC	cytoplasm	0.87	mitochondrion
SEC13	CC	endomembrane system	0.87	COPII vesicle coat
SEC13	CC	endomembrane system	0.87	cytoplasm
SEC13	CC	endomembrane system	0.87	extrinsic to membrane
SEC13	CC	endomembrane system	0.87	nuclear pore
ERP2	CC	integral to membrane	0.87	COPII-coated vesicle
ERV25	CC	integral to membrane	0.87	COPII-coated vesicle
SEC13	CC	integral to membrane	0.87	COPII vesicle coat
SEC13	CC	integral to membrane	0.87	cytoplasm
SEC13	CC	integral to membrane	0.87	extrinsic to membrane
SEC13	CC	integral to membrane	0.87	nuclear pore
SEC13	CC	nuclear pore	0.87	COPII vesicle coat
SEC13	CC	nuclear pore	0.87	cytoplasm
SEC13	CC	nuclear pore	0.87	extrinsic to membrane
SEC13	CC	nuclear pore	0.87	nuclear pore
CWC21	CC	nucleus	0.87	spliceosome complex
DLD2	CC	nucleus	0.87	mitochondrial matrix
NAS6	CC	nucleus	0.87	proteasome regulatory particle (sensu Eukarya)
SEC13	CC	nucleus	0.87	COPII vesicle coat
SEC13	CC	nucleus	0.87	cytoplasm
SEC13	CC	nucleus	0.87	extrinsic to membrane
SEC13	CC	nucleus	0.87	nuclear pore
SGF29	CC	nucleus	0.87	SAGA complex
YDL014W	CC	nucleus	0.87	nucleolus
YDL014W	CC	nucleus	0.87	small nuclear ribonucleoprotein complex
YDL014W	CC	nucleus	0.87	small nucleolar ribonucleoprotein complex
CWC2	CC	ribonucleoprotein complex	0.87	spliceosome complex
IFH1	CC	ribonucleoprotein complex	0.87	nucleolus
IFH1	CC	ribonucleoprotein complex	0.87	nucleus
SPP381	CC	ribonucleoprotein complex	0.87	spliceosome complex
UPF3	CC	ribonucleoprotein complex	0.87	cytoplasm
UPF3	CC	ribonucleoprotein complex	0.87	nucleus
UPF3	CC	ribonucleoprotein complex	0.87	polysome
RED1	CC	synaptonemal complex	0.87	synaptonemal complex
PEP5	CC	vacuolar membrane	0.87	HOPS complex
PEP5	CC	vacuolar membrane	0.87	vacuolar membrane (sensu Fungi)
VPS16	CC	vacuolar membrane	0.87	HOPS complex
VPS16	CC	vacuolar membrane	0.87	vacuolar membrane
VPS16	CC	vacuolar membrane	0.87	vacuolar membrane (sensu Fungi)
KEL1	CC	bud tip	0.86	bud neck
KEL1	CC	bud tip	0.86	bud tip
KEL1	CC	bud tip	0.86	cytoplasm
OYE2	CC	cell cortex	0.86	cytoplasm
OYE2	CC	cell cortex	0.86	mitochondrion
OYE2	CC	cell cortex	0.86	nucleus
CAC2	CC	chromosome, pericentric region	0.86	chromatin assembly complex
CAC2	CC	chromosome, pericentric region	0.86	chromosome, pericentric region
MSI1	CC	chromosome, pericentric region	0.86	chromatin assembly complex
MSI1	CC	chromosome, pericentric region	0.86	chromatin silencing complex
APL1	CC	cytoplasm	0.86	AP-2 adaptor complex
BET3	CC	cytoplasm	0.86	Golgi apparatus
BET3	CC	cytoplasm	0.86	TRAPP
COG8	CC	cytoplasm	0.86	Golgi transport complex
EMP24	CC	cytoplasm	0.86	COPII-coated vesicle
EMP24	CC	cytoplasm	0.86	endoplasmic reticulum
EMP24	CC	cytoplasm	0.86	integral to membrane
ERP1	CC	cytoplasm	0.86	COPII-coated vesicle
ERP1	CC	cytoplasm	0.86	mitochondrion
GLE1	CC	cytoplasm	0.86	mitochondrion
GLE1	CC	cytoplasm	0.86	nuclear pore
KGD2	CC	cytoplasm	0.86	mitochondrial matrix
KGD2	CC	cytoplasm	0.86	mitochondrial nucleoid
KGD2	CC	cytoplasm	0.86	oxoglutarate dehydrogenase complex (sensu Eukarya)
MSS18	CC	cytoplasm	0.86	mitochondrion
OYE2	CC	cytoplasm	0.86	cytoplasm
OYE2	CC	cytoplasm	0.86	mitochondrion
OYE2	CC	cytoplasm	0.86	nucleus
SEC21	CC	cytoplasm	0.86	COPI vesicle coat
SEC5	CC	cytoplasm	0.86	bud neck
SEC5	CC	cytoplasm	0.86	bud tip
SEC5	CC	cytoplasm	0.86	exocyst
SEC5	CC	cytoplasm	0.86	incipient bud site
TRS31	CC	cytoplasm	0.86	TRAPP
UPF3	CC	cytoplasm	0.86	cytoplasm
UPF3	CC	cytoplasm	0.86	nucleus
UPF3	CC	cytoplasm	0.86	polysome
VPS24	CC	cytoplasm	0.86	cytoplasm
VTC3	CC	cytoplasm	0.86	vacuolar membrane
AME1	CC	cytoplasmic microtubule	0.86	kinetochore
AME1	CC	cytoplasmic microtubule	0.86	spindle pole body
RRB1	CC	cytosolic large ribosomal subunit (sensu Eukarya)	0.86	nucleolus
ASC1	CC	cytosolic small ribosomal subunit (sensu Eukarya)	0.86	cytoplasm
ERP2	CC	endomembrane system	0.86	COPII-coated vesicle
PEP5	CC	extrinsic to membrane	0.86	HOPS complex
PEP5	CC	extrinsic to membrane	0.86	vacuolar membrane (sensu Fungi)
SEC21	CC	Golgi vesicle	0.86	COPI vesicle coat
MSS18	CC	inner membrane	0.86	mitochondrion
MSS18	CC	mitochondrial membrane	0.86	mitochondrion
NUT1	CC	nucleus	0.86	nucleus
SNT309	CC	nucleus	0.86	spliceosome complex
HBS1	CC	ribonucleoprotein complex	0.86	cytoplasm
KEL1	CC	site of polarized growth (sensu Fungi)	0.86	bud neck
KEL1	CC	site of polarized growth (sensu Fungi)	0.86	bud tip
KEL1	CC	site of polarized growth (sensu Fungi)	0.86	cytoplasm
SGF29	CC	Ada2/Gcn5/Ada3 transcription activator complex	0.85	SAGA complex
DLD2	CC	cell cortex	0.85	mitochondrial matrix
SEC5	CC	cell cortex	0.85	bud neck
SEC5	CC	cell cortex	0.85	bud tip
SEC5	CC	cell cortex	0.85	exocyst
SEC5	CC	cell cortex	0.85	incipient bud site
MSI1	CC	chromosome	0.85	chromatin assembly complex
MSI1	CC	chromosome	0.85	chromatin silencing complex
AME1	CC	condensed nuclear chromosome kinetochore	0.85	kinetochore
AME1	CC	condensed nuclear chromosome kinetochore	0.85	spindle pole body
AME1	CC	cytoplasm	0.85	kinetochore
AME1	CC	cytoplasm	0.85	spindle pole body
APS2	CC	cytoplasm	0.85	AP-2 adaptor complex
CBP6	CC	cytoplasm	0.85	mitochondrion
CWC22	CC	cytoplasm	0.85	spliceosome complex
LIN1	CC	cytoplasm	0.85	chromatin
LIN1	CC	cytoplasm	0.85	nucleus
NIS1	CC	cytoplasm	0.85	bud neck
NIS1	CC	cytoplasm	0.85	nucleus
PET112	CC	cytoplasm	0.85	mitochondrion
SEC3	CC	cytoplasm	0.85	bud neck
SEC3	CC	cytoplasm	0.85	bud tip
SEC3	CC	cytoplasm	0.85	exocyst
SEC3	CC	cytoplasm	0.85	incipient bud site
SEC3	CC	cytoplasm	0.85	site of polarized growth
SEC6	CC	cytoplasm	0.85	bud tip
SEC6	CC	cytoplasm	0.85	exocyst
SMY2	CC	cytoplasm	0.85	cytoplasm
SPC1	CC	cytoplasm	0.85	signal peptidase complex
TVP18	CC	cytoplasm	0.85	clathrin-coated vesicle
TVP18	CC	cytoplasm	0.85	integral to Golgi membrane
VPS16	CC	cytoplasm	0.85	HOPS complex
VPS16	CC	cytoplasm	0.85	vacuolar membrane
VPS16	CC	cytoplasm	0.85	vacuolar membrane (sensu Fungi)
YDL014W	CC	cytoplasm	0.85	nucleolus
YDL014W	CC	cytoplasm	0.85	small nuclear ribonucleoprotein complex
YDL014W	CC	cytoplasm	0.85	small nucleolar ribonucleoprotein complex
RRB1	CC	cytosolic large ribosomal subunit (sensu Eukarya)	0.85	nucleolus
ERV25	CC	endomembrane system	0.85	COPII-coated vesicle
EMP24	CC	integral to membrane	0.85	COPII-coated vesicle
EMP24	CC	integral to membrane	0.85	endoplasmic reticulum
EMP24	CC	integral to membrane	0.85	integral to membrane
SEC13	CC	integral to membrane	0.85	COPII vesicle coat
SEC13	CC	integral to membrane	0.85	cytoplasm
SEC13	CC	integral to membrane	0.85	extrinsic to membrane
SEC13	CC	integral to membrane	0.85	nuclear pore
CBP6	CC	mitochondrial membrane	0.85	mitochondrion
MSS18	CC	mitochondrial membrane	0.85	mitochondrion
SCO2	CC	mitochondrial membrane	0.85	mitochondrial membrane
CSN12	CC	nucleus	0.85	signalosome complex
KAR5	CC	nucleus	0.85	endoplasmic reticulum membrane
KAR5	CC	nucleus	0.85	mitochondrion
SPP381	CC	nucleus	0.85	spliceosome complex
ASC1	CC	ribonucleoprotein complex	0.85	cytoplasm
EDC3	CC	ribonucleoprotein complex	0.85	cytoplasmic mRNA processing body
NOP58	CC	ribonucleoprotein complex	0.85	small nuclear ribonucleoprotein complex
NOP58	CC	ribonucleoprotein complex	0.85	small nucleolar ribonucleoprotein complex
XDJ1	CC	ribonucleoprotein complex	0.85	mitochondrion
XDJ1	CC	ribonucleoprotein complex	0.85	nucleus
SPC1	CC	signal peptidase complex	0.85	signal peptidase complex
KEL2	CC	site of polarized growth (sensu Fungi)	0.85	bud neck
KEL2	CC	site of polarized growth (sensu Fungi)	0.85	bud tip
VPS16	CC	vacuolar membrane	0.85	HOPS complex
VPS16	CC	vacuolar membrane	0.85	vacuolar membrane
VPS16	CC	vacuolar membrane	0.85	vacuolar membrane (sensu Fungi)
OYE2	CC	cell cortex	0.84	cytoplasm
OYE2	CC	cell cortex	0.84	mitochondrion
OYE2	CC	cell cortex	0.84	nucleus
KAR5	CC	chromosome	0.84	endoplasmic reticulum membrane
KAR5	CC	chromosome	0.84	mitochondrion
RSC6	CC	chromosome	0.84	RSC complex
SEC21	CC	coated vesicle	0.84	COPI vesicle coat
SEC28	CC	coated vesicle	0.84	COPI vesicle coat
AME1	CC	condensed nuclear chromosome kinetochore	0.84	kinetochore
AME1	CC	condensed nuclear chromosome kinetochore	0.84	spindle pole body
ERV46	CC	COPII vesicle coat	0.84	COPII-coated vesicle
ERV46	CC	COPII vesicle coat	0.84	integral to endoplasmic reticulum membrane
ERV46	CC	COPII vesicle coat	0.84	integral to Golgi membrane
APL3	CC	cytoplasm	0.84	AP-2 adaptor complex
APM4	CC	cytoplasm	0.84	AP-2 adaptor complex
ASC1	CC	cytoplasm	0.84	cytoplasm
BET3	CC	cytoplasm	0.84	Golgi apparatus
BET3	CC	cytoplasm	0.84	TRAPP
BET5	CC	cytoplasm	0.84	TRAPP
CAF17	CC	cytoplasm	0.84	mitochondrion
CSM1	CC	cytoplasm	0.84	condensed nuclear chromosome kinetochore
CSM1	CC	cytoplasm	0.84	nuclear membrane
CSM1	CC	cytoplasm	0.84	nucleolus
ERG28	CC	cytoplasm	0.84	endoplasmic reticulum membrane
IFH1	CC	cytoplasm	0.84	nucleolus
IFH1	CC	cytoplasm	0.84	nucleus
NAS6	CC	cytoplasm	0.84	proteasome regulatory particle (sensu Eukarya)
TRS130	CC	cytoplasm	0.84	TRAPP
VTC3	CC	cytoplasm	0.84	vacuolar membrane
AME1	CC	cytoplasmic microtubule	0.84	kinetochore
AME1	CC	cytoplasmic microtubule	0.84	spindle pole body
SPC1	CC	endomembrane system	0.84	signal peptidase complex
COG6	CC	Golgi transport complex	0.84	Golgi transport complex
CBP6	CC	inner membrane	0.84	mitochondrion
SCO2	CC	inner membrane	0.84	mitochondrial membrane
ERP2	CC	integral to membrane	0.84	COPII-coated vesicle
COG4	CC	membrane fraction	0.84	Golgi transport complex
CBP6	CC	mitochondrial membrane	0.84	mitochondrion
SCO2	CC	mitochondrial membrane	0.84	mitochondrial membrane
YGL068W	CC	mitochondrial small ribosomal subunit	0.84	mitochondrial ribosome
YGL068W	CC	mitochondrial small ribosomal subunit	0.84	mitochondrion
SEC13	CC	nuclear pore	0.84	COPII vesicle coat
SEC13	CC	nuclear pore	0.84	cytoplasm
SEC13	CC	nuclear pore	0.84	extrinsic to membrane
SEC13	CC	nuclear pore	0.84	nuclear pore
AME1	CC	nucleus	0.84	kinetochore
AME1	CC	nucleus	0.84	spindle pole body
CLF1	CC	nucleus	0.84	chromatin
CLF1	CC	nucleus	0.84	spliceosome complex
CWC21	CC	nucleus	0.84	spliceosome complex
DLD2	CC	nucleus	0.84	mitochondrial matrix
ERP1	CC	nucleus	0.84	COPII-coated vesicle
ERP1	CC	nucleus	0.84	mitochondrion
IFH1	CC	nucleus	0.84	nucleolus
IFH1	CC	nucleus	0.84	nucleus
RSC8	CC	nucleus	0.84	nucleus
RSC8	CC	nucleus	0.84	RSC complex
SPP381	CC	nucleus	0.84	spliceosome complex
ASC1	CC	ribonucleoprotein complex	0.84	cytoplasm
PBP1	CC	ribosome	0.84	cytoplasm
PBP1	CC	ribosome	0.84	mitochondrion
PBP1	CC	ribosome	0.84	nucleus
PBP1	CC	ribosome	0.84	polysome
SGF29	CC	SAGA complex	0.84	SAGA complex
COG4	CC	soluble fraction	0.84	Golgi transport complex
TRS31	CC	TRAPP	0.84	TRAPP
OYE2	CC	bud neck	0.83	cytoplasm
OYE2	CC	bud neck	0.83	mitochondrion
OYE2	CC	bud neck	0.83	nucleus
SEC3	CC	cell cortex	0.83	bud neck
SEC3	CC	cell cortex	0.83	bud tip
SEC3	CC	cell cortex	0.83	exocyst
SEC3	CC	cell cortex	0.83	incipient bud site
SEC3	CC	cell cortex	0.83	site of polarized growth
SEC6	CC	cell cortex	0.83	bud tip
SEC6	CC	cell cortex	0.83	exocyst
SMY2	CC	cell cortex	0.83	cytoplasm
MSI1	CC	chromatin assembly complex	0.83	chromatin assembly complex
MSI1	CC	chromatin assembly complex	0.83	chromatin silencing complex
AME1	CC	chromosome	0.83	kinetochore
AME1	CC	chromosome	0.83	spindle pole body
CAC2	CC	chromosome, pericentric region	0.83	chromatin assembly complex
CAC2	CC	chromosome, pericentric region	0.83	chromosome, pericentric region
RLF2	CC	chromosome, pericentric region	0.83	chromatin assembly complex
RLF2	CC	chromosome, pericentric region	0.83	chromosome, pericentric region
RLF2	CC	chromosome, pericentric region	0.83	nucleus
RED1	CC	condensed nuclear chromosome	0.83	synaptonemal complex
AME1	CC	condensed nuclear chromosome kinetochore	0.83	kinetochore
AME1	CC	condensed nuclear chromosome kinetochore	0.83	spindle pole body
APS2	CC	cytoplasm	0.83	AP-2 adaptor complex
APS3	CC	cytoplasm	0.83	AP-3 adaptor complex
CAF17	CC	cytoplasm	0.83	mitochondrion
CBP6	CC	cytoplasm	0.83	mitochondrion
COG4	CC	cytoplasm	0.83	Golgi transport complex
ERP1	CC	cytoplasm	0.83	COPII-coated vesicle
ERP1	CC	cytoplasm	0.83	mitochondrion
ERP2	CC	cytoplasm	0.83	COPII-coated vesicle
GLE1	CC	cytoplasm	0.83	mitochondrion
GLE1	CC	cytoplasm	0.83	nuclear pore
KRE11	CC	cytoplasm	0.83	TRAPP
OYE2	CC	cytoplasm	0.83	cytoplasm
OYE2	CC	cytoplasm	0.83	mitochondrion
OYE2	CC	cytoplasm	0.83	nucleus
PEP5	CC	cytoplasm	0.83	HOPS complex
PEP5	CC	cytoplasm	0.83	vacuolar membrane (sensu Fungi)
SEC26	CC	cytoplasm	0.83	coated vesicle
SEC26	CC	cytoplasm	0.83	COPI vesicle coat
TVP18	CC	cytoplasm	0.83	clathrin-coated vesicle
TVP18	CC	cytoplasm	0.83	integral to Golgi membrane
VPS24	CC	cytoplasm	0.83	cytoplasm
VPS35	CC	cytoplasm	0.83	endosome
VPS35	CC	cytoplasm	0.83	retromer complex
KRE33	CC	cytosolic ribosome (sensu Eukarya)	0.83	nucleolus
ERV25	CC	integral to membrane	0.83	COPII-coated vesicle
YGL068W	CC	mitochondrial small ribosomal subunit	0.83	mitochondrial ribosome
YGL068W	CC	mitochondrial small ribosomal subunit	0.83	mitochondrion
BDF2	CC	nucleus	0.83	nucleus
CWC21	CC	nucleus	0.83	spliceosome complex
CWC23	CC	nucleus	0.83	spliceosome complex
DLD2	CC	nucleus	0.83	mitochondrial matrix
MSI1	CC	nucleus	0.83	chromatin assembly complex
MSI1	CC	nucleus	0.83	chromatin silencing complex
NAS6	CC	nucleus	0.83	proteasome regulatory particle (sensu Eukarya)
SGF73	CC	nucleus	0.83	SAGA complex
STP3	CC	nucleus	0.83	nucleus
IFH1	CC	ribonucleoprotein complex	0.83	nucleolus
IFH1	CC	ribonucleoprotein complex	0.83	nucleus
NCE103	CC	ribonucleoprotein complex	0.83	cytoplasm
NCE103	CC	ribonucleoprotein complex	0.83	nucleus
SPP381	CC	ribonucleoprotein complex	0.83	spliceosome complex
SRO7	CC	ribonucleoprotein complex	0.83	cytosol
SRO7	CC	ribonucleoprotein complex	0.83	plasma membrane
UPF3	CC	ribonucleoprotein complex	0.83	cytoplasm
UPF3	CC	ribonucleoprotein complex	0.83	nucleus
UPF3	CC	ribonucleoprotein complex	0.83	polysome
OYE2	CC	site of polarized growth (sensu Fungi)	0.83	cytoplasm
OYE2	CC	site of polarized growth (sensu Fungi)	0.83	mitochondrion
OYE2	CC	site of polarized growth (sensu Fungi)	0.83	nucleus
BET5	CC	TRAPP	0.83	TRAPP
SGF29	CC	Ada2/Gcn5/Ada3 transcription activator complex	0.82	SAGA complex
CAF17	CC	bud neck	0.82	mitochondrion
SEC3	CC	cell cortex	0.82	bud neck
SEC3	CC	cell cortex	0.82	bud tip
SEC3	CC	cell cortex	0.82	exocyst
SEC3	CC	cell cortex	0.82	incipient bud site
SEC3	CC	cell cortex	0.82	site of polarized growth
SEC6	CC	cell cortex	0.82	bud tip
SEC6	CC	cell cortex	0.82	exocyst
RED1	CC	condensed nuclear chromosome	0.82	synaptonemal complex
ERP1	CC	COPII vesicle coat	0.82	COPII-coated vesicle
ERP1	CC	COPII vesicle coat	0.82	mitochondrion
ERP2	CC	COPII vesicle coat	0.82	COPII-coated vesicle
ERV46	CC	COPII vesicle coat	0.82	COPII-coated vesicle
ERV46	CC	COPII vesicle coat	0.82	integral to endoplasmic reticulum membrane
ERV46	CC	COPII vesicle coat	0.82	integral to Golgi membrane
SED4	CC	COPII vesicle coat	0.82	endoplasmic reticulum
SED4	CC	COPII vesicle coat	0.82	integral to endoplasmic reticulum membrane
ERV46	CC	COPII-coated vesicle	0.82	COPII-coated vesicle
ERV46	CC	COPII-coated vesicle	0.82	integral to endoplasmic reticulum membrane
ERV46	CC	COPII-coated vesicle	0.82	integral to Golgi membrane
GSG1	CC	cytoplasm	0.82	TRAPP
NIS1	CC	cytoplasm	0.82	bud neck
NIS1	CC	cytoplasm	0.82	nucleus
SOG2	CC	cytoplasm	0.82	bud
SOG2	CC	cytoplasm	0.82	cytoplasm
SOG2	CC	cytoplasm	0.82	incipient bud site
SPP381	CC	cytoplasm	0.82	spliceosome complex
TRS120	CC	cytoplasm	0.82	TRAPP
TRS23	CC	cytoplasm	0.82	TRAPP
VPS64	CC	cytoplasm	0.82	cytoplasm
VPS64	CC	cytoplasm	0.82	endoplasmic reticulum membrane
YDL014W	CC	cytoplasm	0.82	nucleolus
YDL014W	CC	cytoplasm	0.82	small nuclear ribonucleoprotein complex
YDL014W	CC	cytoplasm	0.82	small nucleolar ribonucleoprotein complex
YDL072C	CC	cytoplasm	0.82	endoplasmic reticulum
NOP7	CC	cytosolic large ribosomal subunit (sensu Eukarya)	0.82	nucleolus
NOP7	CC	cytosolic large ribosomal subunit (sensu Eukarya)	0.82	nucleus
SQT1	CC	cytosolic large ribosomal subunit (sensu Eukarya)	0.82	cytoplasm
SQT1	CC	cytosolic large ribosomal subunit (sensu Eukarya)	0.82	cytosol
SQT1	CC	cytosolic large ribosomal subunit (sensu Eukarya)	0.82	cytosolic ribosome (sensu Eukarya)
ERP2	CC	endomembrane system	0.82	COPII-coated vesicle
MSS18	CC	mitochondrial membrane	0.82	mitochondrion
RSC6	CC	nucleosome remodeling complex	0.82	RSC complex
RSC8	CC	nucleosome remodeling complex	0.82	nucleus
RSC8	CC	nucleosome remodeling complex	0.82	RSC complex
KAR5	CC	nucleus	0.82	endoplasmic reticulum membrane
KAR5	CC	nucleus	0.82	mitochondrion
NAS6	CC	nucleus	0.82	proteasome regulatory particle (sensu Eukarya)
CWC22	CC	ribonucleoprotein complex	0.82	spliceosome complex
CWC23	CC	ribonucleoprotein complex	0.82	spliceosome complex
PBP1	CC	ribonucleoprotein complex	0.82	cytoplasm
PBP1	CC	ribonucleoprotein complex	0.82	mitochondrion
PBP1	CC	ribonucleoprotein complex	0.82	nucleus
PBP1	CC	ribonucleoprotein complex	0.82	polysome
SGF29	CC	transcription factor TFIID complex	0.82	SAGA complex
TRS120	CC	TRAPP	0.82	TRAPP
TRS130	CC	TRAPP	0.82	TRAPP
TRS23	CC	TRAPP	0.82	TRAPP
TRS33	CC	TRAPP	0.82	TRAPP
PEP5	CC	vacuolar membrane	0.82	HOPS complex
PEP5	CC	vacuolar membrane	0.82	vacuolar membrane (sensu Fungi)
SEC5	CC	actin cap (sensu Fungi)	0.81	bud neck
SEC5	CC	actin cap (sensu Fungi)	0.81	bud tip
SEC5	CC	actin cap (sensu Fungi)	0.81	exocyst
SEC5	CC	actin cap (sensu Fungi)	0.81	incipient bud site
SGF29	CC	Ada2/Gcn5/Ada3 transcription activator complex	0.81	SAGA complex
DLD2	CC	bud neck	0.81	mitochondrial matrix
KEL1	CC	bud neck	0.81	bud neck
KEL1	CC	bud neck	0.81	bud tip
KEL1	CC	bud neck	0.81	cytoplasm
KEL2	CC	bud tip	0.81	bud neck
KEL2	CC	bud tip	0.81	bud tip
SEC21	CC	coated vesicle	0.81	COPI vesicle coat
SEC28	CC	coated vesicle	0.81	COPI vesicle coat
AME1	CC	condensed nuclear chromosome kinetochore	0.81	kinetochore
AME1	CC	condensed nuclear chromosome kinetochore	0.81	spindle pole body
AEP2	CC	cytoplasm	0.81	mitochondrion
AME1	CC	cytoplasm	0.81	kinetochore
AME1	CC	cytoplasm	0.81	spindle pole body
APL1	CC	cytoplasm	0.81	AP-2 adaptor complex
APP2	CC	cytoplasm	0.81	bud
APP2	CC	cytoplasm	0.81	bud neck
APP2	CC	cytoplasm	0.81	bud tip
APP2	CC	cytoplasm	0.81	cytoplasm
APP2	CC	cytoplasm	0.81	Golgi vesicle
APP2	CC	cytoplasm	0.81	incipient bud site
APP2	CC	cytoplasm	0.81	mitochondrion
APP2	CC	cytoplasm	0.81	plasma membrane
ASC1	CC	cytoplasm	0.81	cytoplasm
BFR2	CC	cytoplasm	0.81	nucleolus
CBS2	CC	cytoplasm	0.81	mitochondrial inner membrane
COG6	CC	cytoplasm	0.81	Golgi transport complex
COG8	CC	cytoplasm	0.81	Golgi transport complex
CWC22	CC	cytoplasm	0.81	spliceosome complex
EMP24	CC	cytoplasm	0.81	COPII-coated vesicle
EMP24	CC	cytoplasm	0.81	endoplasmic reticulum
EMP24	CC	cytoplasm	0.81	integral to membrane
ERG28	CC	cytoplasm	0.81	endoplasmic reticulum membrane
KAR5	CC	cytoplasm	0.81	endoplasmic reticulum membrane
KAR5	CC	cytoplasm	0.81	mitochondrion
KEL2	CC	cytoplasm	0.81	bud neck
KEL2	CC	cytoplasm	0.81	bud tip
NCS2	CC	cytoplasm	0.81	cytoplasm
SRD1	CC	cytoplasm	0.81	cytoplasm
SRD1	CC	cytoplasm	0.81	nucleus
TRS130	CC	cytoplasm	0.81	TRAPP
VPS16	CC	cytoplasm	0.81	HOPS complex
VPS16	CC	cytoplasm	0.81	vacuolar membrane
VPS16	CC	cytoplasm	0.81	vacuolar membrane (sensu Fungi)
BCP1	CC	cytosolic large ribosomal subunit (sensu Eukarya)	0.81	cytoplasm
BCP1	CC	cytosolic large ribosomal subunit (sensu Eukarya)	0.81	nucleus
NOP7	CC	cytosolic large ribosomal subunit (sensu Eukarya)	0.81	nucleolus
NOP7	CC	cytosolic large ribosomal subunit (sensu Eukarya)	0.81	nucleus
PUF6	CC	cytosolic large ribosomal subunit (sensu Eukarya)	0.81	nucleolus
PUF6	CC	cytosolic large ribosomal subunit (sensu Eukarya)	0.81	nucleus
RRB1	CC	cytosolic large ribosomal subunit (sensu Eukarya)	0.81	nucleolus
SQT1	CC	cytosolic large ribosomal subunit (sensu Eukarya)	0.81	cytoplasm
SQT1	CC	cytosolic large ribosomal subunit (sensu Eukarya)	0.81	cytosol
SQT1	CC	cytosolic large ribosomal subunit (sensu Eukarya)	0.81	cytosolic ribosome (sensu Eukarya)
VPH2	CC	endoplasmic reticulum membrane	0.81	endoplasmic reticulum membrane
VPS16	CC	extrinsic to membrane	0.81	HOPS complex
VPS16	CC	extrinsic to membrane	0.81	vacuolar membrane
VPS16	CC	extrinsic to membrane	0.81	vacuolar membrane (sensu Fungi)
COG1	CC	Golgi transport complex	0.81	Golgi transport complex
SEC27	CC	Golgi vesicle	0.81	COPI vesicle coat
TOS2	CC	incipient bud site	0.81	bud neck
TOS2	CC	incipient bud site	0.81	bud tip
ERP1	CC	integral to membrane	0.81	COPII-coated vesicle
ERP1	CC	integral to membrane	0.81	mitochondrion
SEC13	CC	integral to membrane	0.81	COPII vesicle coat
SEC13	CC	integral to membrane	0.81	cytoplasm
SEC13	CC	integral to membrane	0.81	extrinsic to membrane
SEC13	CC	integral to membrane	0.81	nuclear pore
AEP1	CC	mitochondrial matrix	0.81	mitochondrion
CBP6	CC	mitochondrial membrane	0.81	mitochondrion
SCO2	CC	mitochondrial membrane	0.81	mitochondrial membrane
AME1	CC	nucleus	0.81	kinetochore
AME1	CC	nucleus	0.81	spindle pole body
CSN12	CC	nucleus	0.81	signalosome complex
ERP1	CC	nucleus	0.81	COPII-coated vesicle
ERP1	CC	nucleus	0.81	mitochondrion
GLE1	CC	nucleus	0.81	mitochondrion
GLE1	CC	nucleus	0.81	nuclear pore
KAR5	CC	nucleus	0.81	endoplasmic reticulum membrane
KAR5	CC	nucleus	0.81	mitochondrion
PBP1	CC	nucleus	0.81	cytoplasm
PBP1	CC	nucleus	0.81	mitochondrion
PBP1	CC	nucleus	0.81	nucleus
PBP1	CC	nucleus	0.81	polysome
RSC8	CC	nucleus	0.81	nucleus
RSC8	CC	nucleus	0.81	RSC complex
AAR2	CC	ribonucleoprotein complex	0.81	snRNP U5
RMD1	CC	ribonucleoprotein complex	0.81	cytoplasm
SEC39	CC	ribonucleoprotein complex	0.81	endoplasmic reticulum
SEC39	CC	ribonucleoprotein complex	0.81	nuclear membrane
YDL014W	CC	small nucleolar ribonucleoprotein complex	0.81	nucleolus
YDL014W	CC	small nucleolar ribonucleoprotein complex	0.81	small nuclear ribonucleoprotein complex
YDL014W	CC	small nucleolar ribonucleoprotein complex	0.81	small nucleolar ribonucleoprotein complex
GSG1	CC	TRAPP	0.81	TRAPP
KRE11	CC	TRAPP	0.81	TRAPP
VPS16	CC	vacuolar membrane	0.81	HOPS complex
VPS16	CC	vacuolar membrane	0.81	vacuolar membrane
VPS16	CC	vacuolar membrane	0.81	vacuolar membrane (sensu Fungi)
DLD2	CC	cell cortex	0.8	mitochondrial matrix
RSC6	CC	chromosome	0.8	RSC complex
RLF2	CC	chromosome, pericentric region	0.8	chromatin assembly complex
RLF2	CC	chromosome, pericentric region	0.8	chromosome, pericentric region
RLF2	CC	chromosome, pericentric region	0.8	nucleus
RED1	CC	condensed nuclear chromosome	0.8	synaptonemal complex
BEM4	CC	cytoplasm	0.8	cytoplasm
BEM4	CC	cytoplasm	0.8	nucleus
CAF17	CC	cytoplasm	0.8	mitochondrion
COG4	CC	cytoplasm	0.8	Golgi transport complex
CSM1	CC	cytoplasm	0.8	condensed nuclear chromosome kinetochore
CSM1	CC	cytoplasm	0.8	nuclear membrane
CSM1	CC	cytoplasm	0.8	nucleolus
ERP2	CC	cytoplasm	0.8	COPII-coated vesicle
NAS6	CC	cytoplasm	0.8	proteasome regulatory particle (sensu Eukarya)
NBP2	CC	cytoplasm	0.8	cytoplasm
NBP2	CC	cytoplasm	0.8	nucleus
NCS2	CC	cytoplasm	0.8	cytoplasm
PEP5	CC	cytoplasm	0.8	HOPS complex
PEP5	CC	cytoplasm	0.8	vacuolar membrane (sensu Fungi)
PET112	CC	cytoplasm	0.8	mitochondrion
SEC26	CC	cytoplasm	0.8	coated vesicle
SEC26	CC	cytoplasm	0.8	COPI vesicle coat
SEC3	CC	cytoplasm	0.8	bud neck
SEC3	CC	cytoplasm	0.8	bud tip
SEC3	CC	cytoplasm	0.8	exocyst
SEC3	CC	cytoplasm	0.8	incipient bud site
SEC3	CC	cytoplasm	0.8	site of polarized growth
SEC6	CC	cytoplasm	0.8	bud tip
SEC6	CC	cytoplasm	0.8	exocyst
SPC1	CC	cytoplasm	0.8	signal peptidase complex
SYS1	CC	cytoplasm	0.8	Golgi trans face
SYS1	CC	cytoplasm	0.8	integral to Golgi membrane
KRE33	CC	cytosolic ribosome (sensu Eukarya)	0.8	nucleolus
EMP24	CC	endomembrane system	0.8	COPII-coated vesicle
EMP24	CC	endomembrane system	0.8	endoplasmic reticulum
EMP24	CC	endomembrane system	0.8	integral to membrane
ERV25	CC	endomembrane system	0.8	COPII-coated vesicle
SEC21	CC	Golgi vesicle	0.8	COPI vesicle coat
EMP24	CC	integral to membrane	0.8	COPII-coated vesicle
EMP24	CC	integral to membrane	0.8	endoplasmic reticulum
EMP24	CC	integral to membrane	0.8	integral to membrane
ERP2	CC	integral to membrane	0.8	COPII-coated vesicle
PET112	CC	mitochondrial matrix	0.8	mitochondrion
AME1	CC	nucleus	0.8	kinetochore
AME1	CC	nucleus	0.8	spindle pole body
CLF1	CC	nucleus	0.8	chromatin
CLF1	CC	nucleus	0.8	spliceosome complex
CSN12	CC	nucleus	0.8	signalosome complex
CWC2	CC	nucleus	0.8	spliceosome complex
EDC3	CC	nucleus	0.8	cytoplasmic mRNA processing body
ERP1	CC	nucleus	0.8	COPII-coated vesicle
ERP1	CC	nucleus	0.8	mitochondrion
IFH1	CC	nucleus	0.8	nucleolus
IFH1	CC	nucleus	0.8	nucleus
RSC8	CC	nucleus	0.8	nucleus
RSC8	CC	nucleus	0.8	RSC complex
APL3	CC	plasma membrane	0.8	AP-2 adaptor complex
ASC1	CC	ribonucleoprotein complex	0.8	cytoplasm
BCP1	CC	ribonucleoprotein complex	0.8	cytoplasm
BCP1	CC	ribonucleoprotein complex	0.8	nucleus
CWC2	CC	ribonucleoprotein complex	0.8	spliceosome complex
EDC3	CC	ribonucleoprotein complex	0.8	cytoplasmic mRNA processing body
ENP2	CC	ribonucleoprotein complex	0.8	nucleolus
FMP42	CC	ribonucleoprotein complex	0.8	mitochondrion
FMP42	CC	ribonucleoprotein complex	0.8	vacuole (sensu Fungi)
FPR4	CC	ribonucleoprotein complex	0.8	nucleus
NOP58	CC	ribonucleoprotein complex	0.8	small nuclear ribonucleoprotein complex
NOP58	CC	ribonucleoprotein complex	0.8	small nucleolar ribonucleoprotein complex
SGF29	CC	SAGA complex	0.8	SAGA complex
SPC1	CC	signal peptidase complex	0.8	signal peptidase complex
DLD2	CC	site of polarized growth (sensu Fungi)	0.8	mitochondrial matrix
RSC8	CC	SWI/SNF complex	0.8	nucleus
RSC8	CC	SWI/SNF complex	0.8	RSC complex
SGF29	CC	transcription factor TFIID complex	0.8	SAGA complex
