# Supplementary material for: Genome wide prediction of protein function via a generic knowledge discovery approach based on evidence integration
Source: BMC Bioinformatics. 2006 May 25;7:268. doi: 10.1186/1471-2105-7-268 (PMC1481625; doi:10.1186/1471-2105-7-268)
Supplement: Additional File 10 — ReleaseB_Unknown. [see Additional file 5] for detailed description. [file 1471-2105-7-268-S10.xls]

## Sheet: all
GENE	CATEGORY	OUR PREDICTION	Precision
YPR004C	BP	alcohol metabolism	0.71
YML053C	BP	alcohol metabolism	0.63
YPR004C	BP	amine metabolism	0.85
YOR356W	BP	amine metabolism	0.82
YGR207C	BP	amine metabolism	0.78
YGR149W	BP	amine metabolism	0.61
YMR090W	BP	amine metabolism	0.61
YPR004C	BP	amino acid and derivative metabolism	0.88
YOR356W	BP	amino acid and derivative metabolism	0.8
YGR207C	BP	amino acid and derivative metabolism	0.8
YMR090W	BP	amino acid and derivative metabolism	0.62
OYE2	BP	asexual reproduction	0.69
CWC23	BP	assembly of spliceosomal tri-snRNP	0.64
YDR115W	BP	biosynthesis	0.95
YKL161C	BP	biosynthesis	0.94
ASC1	BP	biosynthesis	0.94
YPR004C	BP	biosynthesis	0.88
YKL171W	BP	biosynthesis	0.87
YJL057C	BP	biosynthesis	0.87
YDL193W	BP	biosynthesis	0.87
YGR012W	BP	biosynthesis	0.87
YDL012C	BP	biosynthesis	0.84
MBB1	BP	biosynthesis	0.84
YLR426W	BP	biosynthesis	0.82
IMD1	BP	biosynthesis	0.82
YGR219W	BP	biosynthesis	0.82
EDC3	BP	biosynthesis	0.8
YOL083W	BP	biosynthesis	0.8
YHL018W	BP	biosynthesis	0.79
ERR1	BP	biosynthesis	0.79
PHM8	BP	biosynthesis	0.78
YGL102C	BP	biosynthesis	0.78
YBR159W	BP	biosynthesis	0.78
YNR036C	BP	biosynthesis	0.78
YML053C	BP	biosynthesis	0.76
CAJ1	BP	biosynthesis	0.76
YHR020W	BP	biosynthesis	0.76
YFL040W	BP	biosynthesis	0.75
YNR074C	BP	biosynthesis	0.75
YAL053W	BP	biosynthesis	0.74
YBR094W	BP	biosynthesis	0.73
YER156C	BP	biosynthesis	0.73
YLR063W	BP	biosynthesis	0.73
YNL313C	BP	biosynthesis	0.72
YLR345W	BP	biosynthesis	0.72
YMR269W	BP	biosynthesis	0.72
HSD1	BP	biosynthesis	0.7
YBR190W	BP	biosynthesis	0.7
YOR356W	BP	biosynthesis	0.7
YBR241C	BP	biosynthesis	0.69
UTR4	BP	biosynthesis	0.69
YGR149W	BP	biosynthesis	0.69
YNL115C	BP	biosynthesis	0.69
FAP1	BP	biosynthesis	0.69
YMR084W	BP	biosynthesis	0.69
YLR177W	BP	biosynthesis	0.69
YLR255C	BP	biosynthesis	0.68
YGR111W	BP	biosynthesis	0.68
YHR087W	BP	biosynthesis	0.68
YGR210C	BP	biosynthesis	0.68
YAL027W	BP	biosynthesis	0.68
YPL150W	BP	biosynthesis	0.68
ERR2	BP	biosynthesis	0.66
YDL063C	BP	biosynthesis	0.66
YDR532C	BP	biosynthesis	0.66
YGR283C	BP	biosynthesis	0.66
YGL059W	BP	biosynthesis	0.66
YIL108W	BP	biosynthesis	0.66
OM45	BP	biosynthesis	0.66
PTC5	BP	biosynthesis	0.66
YLR456W	BP	biosynthesis	0.65
YJL045W	BP	biosynthesis	0.65
YKL151C	BP	biosynthesis	0.65
SRF3	BP	biosynthesis	0.65
HMF1	BP	biosynthesis	0.65
KRE29	BP	biosynthesis	0.65
YGL157W	BP	biosynthesis	0.65
YDR336W	BP	biosynthesis	0.65
YBR144C	BP	biosynthesis	0.65
YBR042C	BP	biosynthesis	0.65
YBR025C	BP	biosynthesis	0.64
YGL242C	BP	biosynthesis	0.64
YJR146W	BP	biosynthesis	0.64
XDJ1	BP	biosynthesis	0.64
YLR016C	BP	biosynthesis	0.64
YMR298W	BP	biosynthesis	0.64
FMP41	BP	biosynthesis	0.64
YOR285W	BP	biosynthesis	0.62
YMR074C	BP	biosynthesis	0.62
YML096W	BP	biosynthesis	0.62
YLR339C	BP	biosynthesis	0.62
FPR4	BP	biosynthesis	0.62
YKT9	BP	biosynthesis	0.62
EAF6	BP	biosynthesis	0.62
YGR207C	BP	biosynthesis	0.62
YPL201C	BP	biosynthesis	0.62
OYE3	BP	biosynthesis	0.62
YPL136W	BP	biosynthesis	0.61
YJR141W	BP	biosynthesis	0.61
YJR008W	BP	biosynthesis	0.61
YHR145C	BP	biosynthesis	0.61
YMR293C	BP	biosynthesis	0.61
OYE2	BP	bud site selection	0.6
YMR315W	BP	carbohydrate metabolism	0.67
YOL083W	BP	carbohydrate metabolism	0.66
YML053C	BP	carbohydrate metabolism	0.63
YPR004C	BP	carbohydrate metabolism	0.62
CAF17	BP	catabolism	0.88
YGL059W	BP	catabolism	0.7
YBR270C	BP	catabolism	0.66
YDL124W	BP	catabolism	0.64
YJL200C	BP	catabolism	0.64
YML053C	BP	catabolism	0.63
EDC3	BP	catabolism	0.62
YLR345W	BP	catabolism	0.6
YDL124W	BP	cell death	0.67
LIN1	BP	cell growth and/or maintenance	0.84
ASC1	BP	cell growth and/or maintenance	0.83
STP4	BP	cell growth and/or maintenance	0.83
OYE2	BP	cell growth and/or maintenance	0.82
YJL084C	BP	cell growth and/or maintenance	0.77
YDR115W	BP	cell growth and/or maintenance	0.77
YBR293W	BP	cell growth and/or maintenance	0.76
YLR352W	BP	cell growth and/or maintenance	0.76
FAP1	BP	cell growth and/or maintenance	0.75
YDL063C	BP	cell growth and/or maintenance	0.75
YPT35	BP	cell growth and/or maintenance	0.75
YER067W	BP	cell growth and/or maintenance	0.74
PHO12	BP	cell growth and/or maintenance	0.74
YLR016C	BP	cell growth and/or maintenance	0.73
CAF17	BP	cell growth and/or maintenance	0.72
YDR341C	BP	cell growth and/or maintenance	0.72
YDR339C	BP	cell growth and/or maintenance	0.7
SAP1	BP	cell growth and/or maintenance	0.7
FMP43	BP	cell growth and/or maintenance	0.7
SNA3	BP	cell growth and/or maintenance	0.7
YPL146C	BP	cell growth and/or maintenance	0.7
YIL108W	BP	cell growth and/or maintenance	0.69
YLR003C	BP	cell growth and/or maintenance	0.69
YLR143W	BP	cell growth and/or maintenance	0.69
YLR419W	BP	cell growth and/or maintenance	0.69
YNL086W	BP	cell growth and/or maintenance	0.69
YBR281C	BP	cell growth and/or maintenance	0.69
YBR094W	BP	cell growth and/or maintenance	0.69
YBR138C	BP	cell growth and/or maintenance	0.68
YDL193W	BP	cell growth and/or maintenance	0.68
YFR054C	BP	cell growth and/or maintenance	0.68
YOL070C	BP	cell growth and/or maintenance	0.68
YOR285W	BP	cell growth and/or maintenance	0.68
YMR163C	BP	cell growth and/or maintenance	0.68
YKL121W	BP	cell growth and/or maintenance	0.68
YJL200C	BP	cell growth and/or maintenance	0.68
TAH18	BP	cell growth and/or maintenance	0.68
YJL057C	BP	cell growth and/or maintenance	0.67
YKL161C	BP	cell growth and/or maintenance	0.67
YMR291W	BP	cell growth and/or maintenance	0.67
YOR084W	BP	cell growth and/or maintenance	0.67
YNL313C	BP	cell growth and/or maintenance	0.67
YFR043C	BP	cell growth and/or maintenance	0.67
YHR122W	BP	cell growth and/or maintenance	0.67
YFL066C	BP	cell growth and/or maintenance	0.66
IES5	BP	cell growth and/or maintenance	0.66
YGL102C	BP	cell growth and/or maintenance	0.66
YEN1	BP	cell growth and/or maintenance	0.66
YDL146W	BP	cell growth and/or maintenance	0.66
YDL110C	BP	cell growth and/or maintenance	0.66
CWC21	BP	cell growth and/or maintenance	0.66
YDR132C	BP	cell growth and/or maintenance	0.66
YBL036C	BP	cell growth and/or maintenance	0.66
YDL012C	BP	cell growth and/or maintenance	0.66
YNR070W	BP	cell growth and/or maintenance	0.66
TCB3	BP	cell growth and/or maintenance	0.66
IML1	BP	cell growth and/or maintenance	0.66
YLL017W	BP	cell growth and/or maintenance	0.66
YLR049C	BP	cell growth and/or maintenance	0.66
OM45	BP	cell growth and/or maintenance	0.66
YIR003W	BP	cell growth and/or maintenance	0.66
YIL001W	BP	cell growth and/or maintenance	0.66
SKG6	BP	cell growth and/or maintenance	0.66
YJL122W	BP	cell growth and/or maintenance	0.65
YMR293C	BP	cell growth and/or maintenance	0.65
YCR072C	BP	cell growth and/or maintenance	0.65
GFD2	BP	cell growth and/or maintenance	0.65
SEF1	BP	cell growth and/or maintenance	0.65
YBR014C	BP	cell growth and/or maintenance	0.65
YDR412W	BP	cell growth and/or maintenance	0.65
BDF2	BP	cell growth and/or maintenance	0.65
YPR078C	BP	cell growth and/or maintenance	0.65
YDR018C	BP	cell growth and/or maintenance	0.64
YDR140W	BP	cell growth and/or maintenance	0.64
NCS6	BP	cell growth and/or maintenance	0.64
YNL276C	BP	cell growth and/or maintenance	0.64
YKR021W	BP	cell growth and/or maintenance	0.64
YLR126C	BP	cell growth and/or maintenance	0.64
YLR247C	BP	cell growth and/or maintenance	0.64
PTM1	BP	cell growth and/or maintenance	0.64
YJR111C	BP	cell growth and/or maintenance	0.63
YLR243W	BP	cell growth and/or maintenance	0.63
YLR132C	BP	cell growth and/or maintenance	0.63
NSG1	BP	cell growth and/or maintenance	0.63
YNL171C	BP	cell growth and/or maintenance	0.63
DSE3	BP	cell growth and/or maintenance	0.63
HSD1	BP	cell growth and/or maintenance	0.63
YOR305W	BP	cell growth and/or maintenance	0.63
YOR315W	BP	cell growth and/or maintenance	0.63
VPS65	BP	cell growth and/or maintenance	0.63
YGL185C	BP	cell growth and/or maintenance	0.63
YGR130C	BP	cell growth and/or maintenance	0.63
LSB1	BP	cell growth and/or maintenance	0.63
YEL043W	BP	cell growth and/or maintenance	0.63
YEL023C	BP	cell growth and/or maintenance	0.63
EDC3	BP	cell growth and/or maintenance	0.63
YGL117W	BP	cell growth and/or maintenance	0.63
YDR063W	BP	cell growth and/or maintenance	0.63
YAL004W	BP	cell growth and/or maintenance	0.63
RMD1	BP	cell growth and/or maintenance	0.63
RBD2	BP	cell growth and/or maintenance	0.63
AHC2	BP	cell growth and/or maintenance	0.62
YDL124W	BP	cell growth and/or maintenance	0.62
YDR348C	BP	cell growth and/or maintenance	0.62
SPI1	BP	cell growth and/or maintenance	0.62
YGL149W	BP	cell growth and/or maintenance	0.62
YHL010C	BP	cell growth and/or maintenance	0.62
YMR321C	BP	cell growth and/or maintenance	0.62
PSY2	BP	cell growth and/or maintenance	0.62
YHR209W	BP	cell growth and/or maintenance	0.62
YJL097W	BP	cell growth and/or maintenance	0.62
YLR177W	BP	cell growth and/or maintenance	0.62
YLR294C	BP	cell growth and/or maintenance	0.62
YLR254C	BP	cell growth and/or maintenance	0.61
YLR051C	BP	cell growth and/or maintenance	0.61
YLR022C	BP	cell growth and/or maintenance	0.61
YJR061W	BP	cell growth and/or maintenance	0.61
YJL213W	BP	cell growth and/or maintenance	0.61
YIL029C	BP	cell growth and/or maintenance	0.61
PIG2	BP	cell growth and/or maintenance	0.61
YNL146W	BP	cell growth and/or maintenance	0.61
DCS2	BP	cell growth and/or maintenance	0.61
YOR066W	BP	cell growth and/or maintenance	0.61
YOR062C	BP	cell growth and/or maintenance	0.61
YOL163W	BP	cell growth and/or maintenance	0.61
YMR181C	BP	cell growth and/or maintenance	0.61
YMR102C	BP	cell growth and/or maintenance	0.61
YHR009C	BP	cell growth and/or maintenance	0.61
YHR035W	BP	cell growth and/or maintenance	0.61
YGR242W	BP	cell growth and/or maintenance	0.61
YGR153W	BP	cell growth and/or maintenance	0.61
YGR160W	BP	cell growth and/or maintenance	0.61
YER158C	BP	cell growth and/or maintenance	0.61
YER071C	BP	cell growth and/or maintenance	0.61
CAJ1	BP	cell growth and/or maintenance	0.61
YER049W	BP	cell growth and/or maintenance	0.61
FIN1	BP	cell growth and/or maintenance	0.61
YDL129W	BP	cell growth and/or maintenance	0.61
YCR087W	BP	cell growth and/or maintenance	0.61
YCL042W	BP	cell growth and/or maintenance	0.61
YCR024C	BP	cell growth and/or maintenance	0.61
YPL279C	BP	cell growth and/or maintenance	0.61
YPL150W	BP	cell growth and/or maintenance	0.61
YOR385W	BP	cell growth and/or maintenance	0.61
YOR378W	BP	cell growth and/or maintenance	0.61
YPR115W	BP	cell growth and/or maintenance	0.61
YBR270C	BP	cell growth and/or maintenance	0.6
YBR250W	BP	cell growth and/or maintenance	0.6
YCR055C	BP	cell growth and/or maintenance	0.6
YBR108W	BP	cell growth and/or maintenance	0.6
YDL203C	BP	cell growth and/or maintenance	0.6
YDR128W	BP	cell growth and/or maintenance	0.6
YGL250W	BP	cell growth and/or maintenance	0.6
YOL114C	BP	cell growth and/or maintenance	0.6
SGT2	BP	cell growth and/or maintenance	0.6
YOR292C	BP	cell growth and/or maintenance	0.6
YNR036C	BP	cell growth and/or maintenance	0.6
YJR008W	BP	cell growth and/or maintenance	0.6
YLR281C	BP	cell growth and/or maintenance	0.6
APJ1	BP	cell homeostasis	0.84
YNL080C	BP	cell homeostasis	0.6
YDL027C	BP	cell homeostasis	0.6
OYE2	BP	cellular morphogenesis	0.83
YEL043W	BP	cellular morphogenesis	0.65
YOR315W	BP	cellular morphogenesis	0.64
EDC3	BP	cellular morphogenesis	0.61
FIN1	BP	cellular morphogenesis	0.61
YMR233W	BP	chromatin assembly/disassembly	0.6
YDR140W	BP	chromatin silencing at telomere	0.6
CWC23	BP	cis assembly of U2-type pre-catalytic spliceosome	0.64
YGR207C	BP	citrate metabolism	0.63
YOR356W	BP	citrate metabolism	0.63
YPR004C	BP	citrate metabolism	0.63
YNL115C	BP	coenzyme and prosthetic group metabolism	0.69
CAF17	BP	conjugation	0.71
OYE2	BP	cytokinesis	0.61
CAF17	BP	deadenylation-dependent decapping	0.79
EDC3	BP	deadenylation-dependent decapping	0.72
IMD1	BP	DNA repair	0.66
DSE3	BP	DNA replication	0.64
YMR233W	BP	DNA strand elongation	0.73
YMR233W	BP	DNA topological change	0.7
YAL027W	BP	double-strand break repair via single-strand annealing, removal of nonhomologous ends	0.61
OYE2	BP	endocytosis	0.73
YDR115W	BP	energy pathways	0.8
YPR004C	BP	energy pathways	0.78
AMD2	BP	energy pathways	0.66
YML053C	BP	energy pathways	0.63
OYE2	BP	establishment of cell polarity (sensu Saccharomyces)	0.61
OYE2	BP	exocytosis	0.79
YDR115W	BP	fatty acid metabolism	0.6
CWC23	BP	formation of catalytic U2-type spliceosome for second transesterification step	0.64
YGR207C	BP	fumarate metabolism	0.63
YOR356W	BP	fumarate metabolism	0.63
YPR004C	BP	fumarate metabolism	0.63
YLR352W	BP	G1/S transition of mitotic cell cycle	0.63
YML053C	BP	gluconeogenesis	0.73
YML053C	BP	glycolysis	0.73
TVP18	BP	Golgi to vacuole transport	0.61
YOR292C	BP	Golgi to vacuole transport	0.61
SNA3	BP	Golgi to vacuole transport	0.61
RBD2	BP	Golgi to vacuole transport	0.61
YJL163C	BP	growth pattern	0.6
IMD1	BP	GTP biosynthesis	0.81
APJ1	BP	ion homeostasis	0.84
YDR115W	BP	lipid metabolism	0.6
YGR207C	BP	malate metabolism	0.63
YOR356W	BP	malate metabolism	0.63
YPR004C	BP	malate metabolism	0.63
EDC3	BP	mRNA catabolism	0.7
CAF17	BP	mRNA catabolism, deadenylation-dependent	0.65
CAF17	BP	mRNA catabolism, nonsense-mediated	0.79
EDC3	BP	mRNA catabolism, nonsense-mediated	0.66
YJL057C	BP	mRNA-binding (hnRNP) protein-nucleus import	0.64
EDC3	BP	mRNA-binding (hnRNP) protein-nucleus import	0.62
YDR132C	BP	mRNA-nucleus export	0.79
YOL070C	BP	mRNA-nucleus export	0.79
EDC3	BP	mRNA-nucleus export	0.73
YJL057C	BP	mRNA-nucleus export	0.68
YGR207C	BP	NADH oxidation	0.78
YOR356W	BP	NADH oxidation	0.78
YPR004C	BP	NADH oxidation	0.78
YFR024C	BP	N-linked glycosylation	0.61
YJL057C	BP	NLS-bearing substrate-nucleus import	0.64
EDC3	BP	NLS-bearing substrate-nucleus import	0.62
EDC3	BP	nuclear mRNA splicing, via spliceosome	0.85
CWC23	BP	nuclear mRNA splicing, via spliceosome	0.81
RMD1	BP	nuclear mRNA splicing, via spliceosome	0.67
CWC21	BP	nuclear mRNA splicing, via spliceosome	0.64
YOL106W	BP	nuclear mRNA splicing, via spliceosome	0.64
SEF1	BP	nuclear mRNA splicing, via spliceosome	0.62
YOR356W	BP	nucleobase, nucleoside, nucleotide and nucleic acid metabolism	0.87
YDR020C	BP	nucleobase, nucleoside, nucleotide and nucleic acid metabolism	0.86
CAF17	BP	nucleobase, nucleoside, nucleotide and nucleic acid metabolism	0.84
CWC23	BP	nucleobase, nucleoside, nucleotide and nucleic acid metabolism	0.83
YDR341C	BP	nucleobase, nucleoside, nucleotide and nucleic acid metabolism	0.82
STP3	BP	nucleobase, nucleoside, nucleotide and nucleic acid metabolism	0.81
CWC21	BP	nucleobase, nucleoside, nucleotide and nucleic acid metabolism	0.79
EDC3	BP	nucleobase, nucleoside, nucleotide and nucleic acid metabolism	0.78
BDF2	BP	nucleobase, nucleoside, nucleotide and nucleic acid metabolism	0.78
IMD1	BP	nucleobase, nucleoside, nucleotide and nucleic acid metabolism	0.78
FMP42	BP	nucleobase, nucleoside, nucleotide and nucleic acid metabolism	0.78
YOL070C	BP	nucleobase, nucleoside, nucleotide and nucleic acid metabolism	0.78
YJL057C	BP	nucleobase, nucleoside, nucleotide and nucleic acid metabolism	0.78
YPL146C	BP	nucleobase, nucleoside, nucleotide and nucleic acid metabolism	0.78
YBR094W	BP	nucleobase, nucleoside, nucleotide and nucleic acid metabolism	0.77
RMD1	BP	nucleobase, nucleoside, nucleotide and nucleic acid metabolism	0.75
YLR003C	BP	nucleobase, nucleoside, nucleotide and nucleic acid metabolism	0.75
YGL242C	BP	nucleobase, nucleoside, nucleotide and nucleic acid metabolism	0.74
YGR210C	BP	nucleobase, nucleoside, nucleotide and nucleic acid metabolism	0.74
YPR004C	BP	nucleobase, nucleoside, nucleotide and nucleic acid metabolism	0.74
YBL054W	BP	nucleobase, nucleoside, nucleotide and nucleic acid metabolism	0.73
FAP1	BP	nucleobase, nucleoside, nucleotide and nucleic acid metabolism	0.73
FPR4	BP	nucleobase, nucleoside, nucleotide and nucleic acid metabolism	0.73
YDR412W	BP	nucleobase, nucleoside, nucleotide and nucleic acid metabolism	0.72
YGL157W	BP	nucleobase, nucleoside, nucleotide and nucleic acid metabolism	0.72
YFR011C	BP	nucleobase, nucleoside, nucleotide and nucleic acid metabolism	0.71
SEF1	BP	nucleobase, nucleoside, nucleotide and nucleic acid metabolism	0.71
TAH18	BP	nucleobase, nucleoside, nucleotide and nucleic acid metabolism	0.71
YHR100C	BP	nucleobase, nucleoside, nucleotide and nucleic acid metabolism	0.7
YOR220W	BP	nucleobase, nucleoside, nucleotide and nucleic acid metabolism	0.7
YIL042C	BP	nucleobase, nucleoside, nucleotide and nucleic acid metabolism	0.7
YKL023W	BP	nucleobase, nucleoside, nucleotide and nucleic acid metabolism	0.69
YKL161C	BP	nucleobase, nucleoside, nucleotide and nucleic acid metabolism	0.69
YKL133C	BP	nucleobase, nucleoside, nucleotide and nucleic acid metabolism	0.69
YGR207C	BP	nucleobase, nucleoside, nucleotide and nucleic acid metabolism	0.69
YBR025C	BP	nucleobase, nucleoside, nucleotide and nucleic acid metabolism	0.69
YPL105C	BP	nucleobase, nucleoside, nucleotide and nucleic acid metabolism	0.69
YDL012C	BP	nucleobase, nucleoside, nucleotide and nucleic acid metabolism	0.68
MCX1	BP	nucleobase, nucleoside, nucleotide and nucleic acid metabolism	0.68
YDL156W	BP	nucleobase, nucleoside, nucleotide and nucleic acid metabolism	0.68
YHR009C	BP	nucleobase, nucleoside, nucleotide and nucleic acid metabolism	0.68
YGL059W	BP	nucleobase, nucleoside, nucleotide and nucleic acid metabolism	0.68
SKG6	BP	nucleobase, nucleoside, nucleotide and nucleic acid metabolism	0.68
YBR293W	BP	nucleobase, nucleoside, nucleotide and nucleic acid metabolism	0.67
YCL046W	BP	nucleobase, nucleoside, nucleotide and nucleic acid metabolism	0.66
YDR132C	BP	nucleobase, nucleoside, nucleotide and nucleic acid metabolism	0.66
YGL230C	BP	nucleobase, nucleoside, nucleotide and nucleic acid metabolism	0.66
OM45	BP	nucleobase, nucleoside, nucleotide and nucleic acid metabolism	0.66
YMR226C	BP	nucleobase, nucleoside, nucleotide and nucleic acid metabolism	0.66
YMR102C	BP	nucleobase, nucleoside, nucleotide and nucleic acid metabolism	0.65
YNL050C	BP	nucleobase, nucleoside, nucleotide and nucleic acid metabolism	0.65
YOL106W	BP	nucleobase, nucleoside, nucleotide and nucleic acid metabolism	0.65
YLL032C	BP	nucleobase, nucleoside, nucleotide and nucleic acid metabolism	0.65
YKR011C	BP	nucleobase, nucleoside, nucleotide and nucleic acid metabolism	0.65
YHL008C	BP	nucleobase, nucleoside, nucleotide and nucleic acid metabolism	0.65
AHC2	BP	nucleobase, nucleoside, nucleotide and nucleic acid metabolism	0.65
YCR072C	BP	nucleobase, nucleoside, nucleotide and nucleic acid metabolism	0.64
YGL149W	BP	nucleobase, nucleoside, nucleotide and nucleic acid metabolism	0.64
YLR022C	BP	nucleobase, nucleoside, nucleotide and nucleic acid metabolism	0.64
YLR143W	BP	nucleobase, nucleoside, nucleotide and nucleic acid metabolism	0.64
YIL096C	BP	nucleobase, nucleoside, nucleotide and nucleic acid metabolism	0.63
YMR018W	BP	nucleobase, nucleoside, nucleotide and nucleic acid metabolism	0.63
YDL072C	BP	nucleobase, nucleoside, nucleotide and nucleic acid metabolism	0.63
YDL203C	BP	nucleobase, nucleoside, nucleotide and nucleic acid metabolism	0.62
YGL185C	BP	nucleobase, nucleoside, nucleotide and nucleic acid metabolism	0.62
YHR122W	BP	nucleobase, nucleoside, nucleotide and nucleic acid metabolism	0.62
IES5	BP	nucleobase, nucleoside, nucleotide and nucleic acid metabolism	0.62
YNL313C	BP	nucleobase, nucleoside, nucleotide and nucleic acid metabolism	0.62
YNR048W	BP	nucleobase, nucleoside, nucleotide and nucleic acid metabolism	0.62
YOR302W	BP	nucleobase, nucleoside, nucleotide and nucleic acid metabolism	0.62
YJL084C	BP	nucleobase, nucleoside, nucleotide and nucleic acid metabolism	0.62
YPL067C	BP	nucleobase, nucleoside, nucleotide and nucleic acid metabolism	0.62
YPR115W	BP	nucleobase, nucleoside, nucleotide and nucleic acid metabolism	0.62
YHR209W	BP	nucleobase, nucleoside, nucleotide and nucleic acid metabolism	0.61
OYE2	BP	nucleobase, nucleoside, nucleotide and nucleic acid metabolism	0.61
YLR051C	BP	nucleobase, nucleoside, nucleotide and nucleic acid metabolism	0.61
YNL157W	BP	nucleobase, nucleoside, nucleotide and nucleic acid metabolism	0.61
YLR356W	BP	nucleobase, nucleoside, nucleotide and nucleic acid metabolism	0.61
PCS60	BP	nucleobase, nucleoside, nucleotide and nucleic acid metabolism	0.61
STP4	BP	nucleobase, nucleoside, nucleotide and nucleic acid metabolism	0.6
YDR149C	BP	nucleobase, nucleoside, nucleotide and nucleic acid metabolism	0.6
SAP1	BP	nucleobase, nucleoside, nucleotide and nucleic acid metabolism	0.6
YHR087W	BP	nucleobase, nucleoside, nucleotide and nucleic acid metabolism	0.6
YLR392C	BP	nucleobase, nucleoside, nucleotide and nucleic acid metabolism	0.6
YMR315W	BP	nucleobase, nucleoside, nucleotide and nucleic acid metabolism	0.6
YOR093C	BP	nucleobase, nucleoside, nucleotide and nucleic acid metabolism	0.6
NIF3	BP	nucleocytoplasmic transport	0.69
YKL066W	BP	nucleotide metabolism	0.6
YFR024C	BP	O-linked glycosylation	0.61
YPR004C	BP	organic acid metabolism	0.89
YOR356W	BP	organic acid metabolism	0.87
YGR207C	BP	organic acid metabolism	0.85
YIR036C	BP	organic acid metabolism	0.66
YMR291W	BP	organic acid metabolism	0.62
YMR090W	BP	organic acid metabolism	0.62
YBR241C	BP	organic acid metabolism	0.62
YDR115W	BP	organic acid metabolism	0.61
YDL027C	BP	oxygen and reactive oxygen species metabolism	0.62
YGR043C	BP	pentose-phosphate shunt	0.67
YJL097W	BP	phosphate transport	0.66
CAF17	BP	phosphorus metabolism	0.85
YOR356W	BP	phosphorus metabolism	0.82
YEL023C	BP	phosphorus metabolism	0.63
YHR209W	BP	phosphorus metabolism	0.62
CAF17	BP	poly(A) tail shortening	0.65
ASC1	BP	processing of 20S pre-rRNA	0.66
CAF17	BP	protein amino acid phosphorylation	0.76
YDR115W	BP	protein metabolism	0.92
ASC1	BP	protein metabolism	0.89
YDR532C	BP	protein metabolism	0.86
YJL057C	BP	protein metabolism	0.82
YMR163C	BP	protein metabolism	0.8
YDL193W	BP	protein metabolism	0.8
FMP40	BP	protein metabolism	0.8
YKL161C	BP	protein metabolism	0.78
YGR012W	BP	protein metabolism	0.77
YNL155W	BP	protein metabolism	0.76
YDR341C	BP	protein metabolism	0.75
YGR058W	BP	protein metabolism	0.74
YJL068C	BP	protein metabolism	0.74
PTM1	BP	protein metabolism	0.73
CAF17	BP	protein metabolism	0.72
YLR345W	BP	protein metabolism	0.72
YHR009C	BP	protein metabolism	0.72
YEL043W	BP	protein metabolism	0.72
YDR339C	BP	protein metabolism	0.72
AMD2	BP	protein metabolism	0.71
YBL036C	BP	protein metabolism	0.7
YKL171W	BP	protein metabolism	0.7
YKL056C	BP	protein metabolism	0.69
IMD1	BP	protein metabolism	0.69
YDL063C	BP	protein metabolism	0.69
YGR219W	BP	protein metabolism	0.69
YGL102C	BP	protein metabolism	0.68
YDL124W	BP	protein metabolism	0.68
YDR128W	BP	protein metabolism	0.68
YBR094W	BP	protein metabolism	0.68
YCR007C	BP	protein metabolism	0.67
YNL086W	BP	protein metabolism	0.67
PSY2	BP	protein metabolism	0.67
YBR025C	BP	protein metabolism	0.66
EDC3	BP	protein metabolism	0.66
YHR020W	BP	protein metabolism	0.65
YHR087W	BP	protein metabolism	0.65
YCR055C	BP	protein metabolism	0.65
YDR140W	BP	protein metabolism	0.65
YLR352W	BP	protein metabolism	0.65
YLR063W	BP	protein metabolism	0.65
YOR022C	BP	protein metabolism	0.63
YGR283C	BP	protein metabolism	0.63
YER186C	BP	protein metabolism	0.63
YGL081W	BP	protein metabolism	0.62
SEF1	BP	protein metabolism	0.62
FMP51	BP	protein metabolism	0.61
CWC21	BP	protein metabolism	0.61
YDR102C	BP	protein metabolism	0.61
YGR068C	BP	protein metabolism	0.61
YLR312C	BP	protein metabolism	0.61
YOR006C	BP	protein metabolism	0.6
DSE3	BP	protein metabolism	0.6
YNL234W	BP	protein metabolism	0.6
BSC5	BP	protein metabolism	0.6
YGL149W	BP	protein metabolism	0.6
YDR051C	BP	protein metabolism	0.6
YAL053W	BP	protein metabolism	0.6
YPL236C	BP	protein metabolism	0.6
YPR115W	BP	protein metabolism	0.6
EDC3	BP	protein-nucleus export	0.67
YJL057C	BP	protein-nucleus export	0.64
YLR065C	BP	protein-vacuolar targeting	0.66
YGR012W	BP	purine nucleotide biosynthesis	0.65
YCR055C	BP	purine nucleotide biosynthesis	0.62
YKL066W	BP	purine nucleotide biosynthesis	0.6
YDL027C	BP	regulation of cell redox homeostasis	0.6
CAF17	BP	regulation of exit from mitosis	0.66
ASC1	BP	response to DNA damage stimulus	0.71
ASC1	BP	response to endogenous stimulus	0.67
YOR302W	BP	response to endogenous stimulus	0.67
OYE2	BP	response to external stimulus	0.6
OYE2	BP	response to stress	0.65
YJL057C	BP	ribosomal protein-nucleus import	0.64
EDC3	BP	ribosomal protein-nucleus import	0.62
YJL057C	BP	rRNA-nucleus export	0.68
EDC3	BP	rRNA-nucleus export	0.66
YJL057C	BP	snRNA-nucleus export	0.68
EDC3	BP	snRNA-nucleus export	0.66
YJL057C	BP	snRNP protein-nucleus import	0.64
EDC3	BP	snRNP protein-nucleus import	0.62
CWC23	BP	spliceosome assembly	0.64
YGR207C	BP	tricarboxylic acid cycle	0.63
YOR356W	BP	tricarboxylic acid cycle	0.63
YPR004C	BP	tricarboxylic acid cycle	0.63
STP3	BP	tRNA-nucleus export	0.72
STP4	BP	tRNA-nucleus export	0.72
YJL057C	BP	tRNA-nucleus export	0.68
EDC3	BP	tRNA-nucleus export	0.67
CWC23	BP	U2-type catalytic spliceosome formation for first transesterification step	0.64
CWC23	BP	U2-type nuclear mRNA branch site recognition	0.64
CWC23	BP	U2-type spliceosome conformational change to release U4 and U1	0.64
CWC23	BP	U2-type spliceosome dissembly	0.89
YJL068C	BP	ubiquinone metabolism	0.6
YBR270C	BP	ubiquitin-dependent protein catabolism	0.79
YLR352W	BP	ubiquitin-dependent protein catabolism	0.75
YNL208W	BP	vacuolar protein catabolism	0.65
OYE2	BP	vacuole inheritance	0.66
YJL200C	BP	vitamin B2 biosynthesis	0.63
YGR207C	BP	vitamin metabolism	0.64
YPR004C	BP	vitamin metabolism	0.64
YDL124W	MF	alpha,alpha-trehalose-phosphate synthase (UDP-forming) activity	0.7
YAR060C	MF	hydrogen-transporting ATP synthase activity, rotational mechanism	0.61
YML033W	MF	hydrogen-transporting ATP synthase activity, rotational mechanism	0.61
YNL313C	MF	hydrogen-transporting ATP synthase activity, rotational mechanism	0.61
YER036C	MF	hydrogen-transporting ATPase activity, rotational mechanism	0.61
CAF17	MF	hydrolase activity	0.63
PHO12	MF	ion transporter activity	0.6
YGR012W	MF	oxidoreductase activity	0.66
YGR207C	MF	oxidoreductase activity	0.6
YPR004C	MF	oxidoreductase activity	0.6
CWC23	MF	pre-mRNA splicing factor activity	0.66
EDC3	MF	pre-mRNA splicing factor activity	0.63
TAH18	MF	RNA polymerase II transcription mediator activity	0.72
YNL208W	MF	serine-type endopeptidase activity	0.6
OYE2	MF	structural constituent of cytoskeleton	0.85
LIN1	MF	structural constituent of cytoskeleton	0.67
YOR084W	MF	structural constituent of cytoskeleton	0.64
YDR115W	MF	structural constituent of ribosome	0.99
ASC1	MF	structural constituent of ribosome	0.98
YGL102C	MF	structural constituent of ribosome	0.97
YAE1	MF	structural constituent of ribosome	0.95
YHR087W	MF	structural constituent of ribosome	0.94
SRF3	MF	structural constituent of ribosome	0.91
BCP1	MF	structural constituent of ribosome	0.91
YNR036C	MF	structural constituent of ribosome	0.89
YBL081W	MF	structural constituent of ribosome	0.87
QRI5	MF	structural constituent of ribosome	0.87
YLR366W	MF	structural constituent of ribosome	0.87
YKL056C	MF	structural constituent of ribosome	0.86
YGR283C	MF	structural constituent of ribosome	0.86
YBR094W	MF	structural constituent of ribosome	0.86
AMD2	MF	structural constituent of ribosome	0.86
YHR029C	MF	structural constituent of ribosome	0.85
YLR339C	MF	structural constituent of ribosome	0.84
YOR285W	MF	structural constituent of ribosome	0.84
YGR219W	MF	structural constituent of ribosome	0.83
YOL014W	MF	structural constituent of ribosome	0.82
YOR215C	MF	structural constituent of ribosome	0.81
YPL208W	MF	structural constituent of ribosome	0.81
OM45	MF	structural constituent of ribosome	0.81
YKL169C	MF	structural constituent of ribosome	0.81
YKR011C	MF	structural constituent of ribosome	0.81
YKR035C	MF	structural constituent of ribosome	0.79
RMD9	MF	structural constituent of ribosome	0.79
YML030W	MF	structural constituent of ribosome	0.74
YMR321C	MF	structural constituent of ribosome	0.72
FMP36	MF	structural constituent of ribosome	0.72
YBR053C	MF	structural constituent of ribosome	0.72
YLR301W	MF	structural constituent of ribosome	0.72
YML010C-B	MF	structural constituent of ribosome	0.72
YDL063C	MF	structural constituent of ribosome	0.7
YMR210W	MF	structural constituent of ribosome	0.7
YNL274C	MF	structural constituent of ribosome	0.7
FMP39	MF	structural constituent of ribosome	0.69
YMR293C	MF	structural constituent of ribosome	0.68
FMP38	MF	structural constituent of ribosome	0.68
YPL009C	MF	structural constituent of ribosome	0.68
YOL098C	MF	structural constituent of ribosome	0.68
YOL153C	MF	structural constituent of ribosome	0.68
YDL199C	MF	structural constituent of ribosome	0.68
YCL013W	MF	structural constituent of ribosome	0.68
SYP1	MF	structural constituent of ribosome	0.68
YAL018C	MF	structural constituent of ribosome	0.68
YDR417C	MF	structural constituent of ribosome	0.68
IML1	MF	structural constituent of ribosome	0.68
YGR150C	MF	structural constituent of ribosome	0.68
FYV4	MF	structural constituent of ribosome	0.68
YLR287C	MF	structural constituent of ribosome	0.66
YOR021C	MF	structural constituent of ribosome	0.66
YMR085W	MF	structural constituent of ribosome	0.64
YNL115C	MF	structural constituent of ribosome	0.64
YOL032W	MF	structural constituent of ribosome	0.64
BUD28	MF	structural constituent of ribosome	0.64
YDR459C	MF	structural constituent of ribosome	0.64
PST2	MF	structural constituent of ribosome	0.64
YCR055C	MF	structural constituent of ribosome	0.64
YCR016W	MF	structural constituent of ribosome	0.62
YBR016W	MF	structural constituent of ribosome	0.62
YGR117C	MF	structural constituent of ribosome	0.62
YKL027W	MF	structural constituent of ribosome	0.62
YIR003W	MF	structural constituent of ribosome	0.62
BUD19	MF	structural constituent of ribosome	0.62
YOL083W	MF	structural constituent of ribosome	0.62
YPL238C	MF	structural constituent of ribosome	0.62
YPL277C	MF	structural constituent of ribosome	0.62
YPR013C	MF	structural constituent of ribosome	0.62
YPL142C	MF	structural constituent of ribosome	0.6
YJL055W	MF	structural constituent of ribosome	0.6
YIL077C	MF	structural constituent of ribosome	0.6
YLL044W	MF	structural constituent of ribosome	0.6
YBR197C	MF	structural constituent of ribosome	0.6
YBL028C	MF	structural constituent of ribosome	0.6
YDR115W	MF	transferase activity	0.8
YBR270C	MF	translation initiation factor activity	0.63
YHR009C	MF	ubiquinol-cytochrome-c reductase activity	0.66
OYE2	CC	actin cable (sensu Fungi)	0.61
OYE2	CC	actin cortical patch (sensu Fungi)	0.66
AHC2	CC	Ada2/Gcn5/Ada3 transcription activator complex	0.61
OYE2	CC	bud neck	0.83
CAF17	CC	bud neck	0.82
OYE2	CC	bud tip	0.65
CAF17	CC	CCR4-NOT complex	0.61
CAF17	CC	CCR4-NOT core complex	0.61
OYE2	CC	cell cortex	0.89
YIR003W	CC	cell cortex	0.64
YGR130C	CC	chromosome	0.69
NKP1	CC	chromosome	0.67
YOR111W	CC	clathrin vesicle coat	0.82
OYE2	CC	contractile ring (sensu Saccharomyces)	0.61
YFR024C	CC	COPI-coated vesicle	0.61
YDR115W	CC	cytoplasm	0.91
YGR207C	CC	cytoplasm	0.91
LIN1	CC	cytoplasm	0.9
ASC1	CC	cytoplasm	0.9
YPR004C	CC	cytoplasm	0.89
CAF17	CC	cytoplasm	0.89
YDR532C	CC	cytoplasm	0.87
YDL193W	CC	cytoplasm	0.86
OYE2	CC	cytoplasm	0.86
YKL161C	CC	cytoplasm	0.85
YER067W	CC	cytoplasm	0.85
YMR124W	CC	cytoplasm	0.85
TVP18	CC	cytoplasm	0.85
YMR084W	CC	cytoplasm	0.84
FAP1	CC	cytoplasm	0.83
YNL152W	CC	cytoplasm	0.82
YOR084W	CC	cytoplasm	0.82
YDR341C	CC	cytoplasm	0.82
YDL072C	CC	cytoplasm	0.82
YKL151C	CC	cytoplasm	0.82
NSG1	CC	cytoplasm	0.82
YIL108W	CC	cytoplasm	0.81
YJL057C	CC	cytoplasm	0.81
YLR003C	CC	cytoplasm	0.81
YDR339C	CC	cytoplasm	0.81
YNL234W	CC	cytoplasm	0.81
YOL008W	CC	cytoplasm	0.81
YMR291W	CC	cytoplasm	0.81
YDR063W	CC	cytoplasm	0.8
YJL045W	CC	cytoplasm	0.8
YKL171W	CC	cytoplasm	0.79
SNA3	CC	cytoplasm	0.79
IMD1	CC	cytoplasm	0.79
YBR108W	CC	cytoplasm	0.79
YNR070W	CC	cytoplasm	0.79
TAH18	CC	cytoplasm	0.79
YOR164C	CC	cytoplasm	0.78
YMR293C	CC	cytoplasm	0.78
SEF1	CC	cytoplasm	0.78
YGR058W	CC	cytoplasm	0.78
YIR003W	CC	cytoplasm	0.77
YJL160C	CC	cytoplasm	0.77
YLR345W	CC	cytoplasm	0.77
YGL230C	CC	cytoplasm	0.76
YDL063C	CC	cytoplasm	0.76
YOR356W	CC	cytoplasm	0.76
BSC5	CC	cytoplasm	0.76
YNL313C	CC	cytoplasm	0.76
YNR036C	CC	cytoplasm	0.75
YMR315W	CC	cytoplasm	0.75
YNL086W	CC	cytoplasm	0.75
YMR163C	CC	cytoplasm	0.75
YDR018C	CC	cytoplasm	0.75
YBL054W	CC	cytoplasm	0.75
YAL053W	CC	cytoplasm	0.75
YBR270C	CC	cytoplasm	0.75
YBR293W	CC	cytoplasm	0.75
EDC3	CC	cytoplasm	0.75
HMF1	CC	cytoplasm	0.75
YFL040W	CC	cytoplasm	0.75
YFR011C	CC	cytoplasm	0.75
NCS6	CC	cytoplasm	0.75
COS5	CC	cytoplasm	0.75
YJR023C	CC	cytoplasm	0.74
YJL068C	CC	cytoplasm	0.74
YDL012C	CC	cytoplasm	0.74
YNL155W	CC	cytoplasm	0.74
DOS2	CC	cytoplasm	0.73
YBR281C	CC	cytoplasm	0.73
YKL023W	CC	cytoplasm	0.73
YKR047W	CC	cytoplasm	0.73
YLR352W	CC	cytoplasm	0.72
YLR426W	CC	cytoplasm	0.72
YLR253W	CC	cytoplasm	0.72
YKL088W	CC	cytoplasm	0.72
YJL213W	CC	cytoplasm	0.72
YJL010C	CC	cytoplasm	0.72
PHO12	CC	cytoplasm	0.72
YGR111W	CC	cytoplasm	0.72
YGR219W	CC	cytoplasm	0.72
YHR009C	CC	cytoplasm	0.72
YPT35	CC	cytoplasm	0.72
YBR187W	CC	cytoplasm	0.72
YBR241C	CC	cytoplasm	0.72
RBG1	CC	cytoplasm	0.72
YBR094W	CC	cytoplasm	0.72
YDL124W	CC	cytoplasm	0.72
YCR087W	CC	cytoplasm	0.72
YFR054C	CC	cytoplasm	0.72
YGL102C	CC	cytoplasm	0.72
YDR412W	CC	cytoplasm	0.72
PHM8	CC	cytoplasm	0.72
SAP1	CC	cytoplasm	0.72
YNL311C	CC	cytoplasm	0.72
YNR074C	CC	cytoplasm	0.72
ERR1	CC	cytoplasm	0.72
YOR093C	CC	cytoplasm	0.72
OYE3	CC	cytoplasm	0.72
YPR115W	CC	cytoplasm	0.72
YOR285W	CC	cytoplasm	0.71
YBR053C	CC	cytoplasm	0.71
YBR014C	CC	cytoplasm	0.71
MCX1	CC	cytoplasm	0.71
YGR125W	CC	cytoplasm	0.71
RBG2	CC	cytoplasm	0.71
FMP35	CC	cytoplasm	0.71
YJL200C	CC	cytoplasm	0.71
YKL056C	CC	cytoplasm	0.71
YKL133C	CC	cytoplasm	0.71
YLR456W	CC	cytoplasm	0.71
YLL017W	CC	cytoplasm	0.71
YLR049C	CC	cytoplasm	0.71
YLR339C	CC	cytoplasm	0.7
YJR008W	CC	cytoplasm	0.7
YJR014W	CC	cytoplasm	0.7
YJR111C	CC	cytoplasm	0.7
YIR036C	CC	cytoplasm	0.7
YGR130C	CC	cytoplasm	0.7
YGR242W	CC	cytoplasm	0.7
ZTA1	CC	cytoplasm	0.7
YCR055C	CC	cytoplasm	0.7
NRP1	CC	cytoplasm	0.7
YEL043W	CC	cytoplasm	0.7
YDR128W	CC	cytoplasm	0.7
YGL149W	CC	cytoplasm	0.7
YNL092W	CC	cytoplasm	0.7
YMR321C	CC	cytoplasm	0.7
YMR269W	CC	cytoplasm	0.7
FMP41	CC	cytoplasm	0.69
YOR331C	CC	cytoplasm	0.69
YOR111W	CC	cytoplasm	0.69
GAS4	CC	cytoplasm	0.69
YGL157W	CC	cytoplasm	0.69
NIF3	CC	cytoplasm	0.69
YER156C	CC	cytoplasm	0.69
GIR2	CC	cytoplasm	0.69
CAJ1	CC	cytoplasm	0.69
SYP1	CC	cytoplasm	0.69
YBR077C	CC	cytoplasm	0.69
YBR012C	CC	cytoplasm	0.69
YCL046W	CC	cytoplasm	0.69
YGL250W	CC	cytoplasm	0.69
OM45	CC	cytoplasm	0.69
YHR180W	CC	cytoplasm	0.69
YIR024C	CC	cytoplasm	0.68
YJL097W	CC	cytoplasm	0.68
YGR153W	CC	cytoplasm	0.68
YGR250C	CC	cytoplasm	0.68
YGR283C	CC	cytoplasm	0.68
YHR087W	CC	cytoplasm	0.68
YHR020W	CC	cytoplasm	0.68
YJR038C	CC	cytoplasm	0.68
YLR281C	CC	cytoplasm	0.68
YBR271W	CC	cytoplasm	0.68
YBR159W	CC	cytoplasm	0.68
YBR138C	CC	cytoplasm	0.68
YAL061W	CC	cytoplasm	0.68
YBL081W	CC	cytoplasm	0.68
YCR076C	CC	cytoplasm	0.68
YDL186W	CC	cytoplasm	0.68
YDR020C	CC	cytoplasm	0.68
BCP1	CC	cytoplasm	0.68
TMT1	CC	cytoplasm	0.68
YGL059W	CC	cytoplasm	0.68
YNR025C	CC	cytoplasm	0.68
YSN1	CC	cytoplasm	0.68
YMR258C	CC	cytoplasm	0.68
YMR323W	CC	cytoplasm	0.68
BSC3	CC	cytoplasm	0.68
YML053C	CC	cytoplasm	0.68
YPL150W	CC	cytoplasm	0.68
FMP40	CC	cytoplasm	0.68
YPL207W	CC	cytoplasm	0.67
YPR172W	CC	cytoplasm	0.67
YMR090W	CC	cytoplasm	0.67
YNL276C	CC	cytoplasm	0.67
YOL083W	CC	cytoplasm	0.67
YER049W	CC	cytoplasm	0.67
NKP1	CC	cytoplasm	0.67
YER030W	CC	cytoplasm	0.67
YDR149C	CC	cytoplasm	0.67
YDL146W	CC	cytoplasm	0.67
YBR025C	CC	cytoplasm	0.67
FMP51	CC	cytoplasm	0.67
YBR284W	CC	cytoplasm	0.67
YLR327C	CC	cytoplasm	0.67
YLR254C	CC	cytoplasm	0.67
XDJ1	CC	cytoplasm	0.67
YKL107W	CC	cytoplasm	0.67
YKL153W	CC	cytoplasm	0.67
CUE2	CC	cytoplasm	0.67
FMP43	CC	cytoplasm	0.67
YGR149W	CC	cytoplasm	0.67
LSB1	CC	cytoplasm	0.67
KOG1	CC	cytoplasm	0.67
YIL042C	CC	cytoplasm	0.67
PIG2	CC	cytoplasm	0.67
SKG6	CC	cytoplasm	0.66
YGR071C	CC	cytoplasm	0.66
SSH4	CC	cytoplasm	0.66
YDL203C	CC	cytoplasm	0.66
YDL089W	CC	cytoplasm	0.66
YER079W	CC	cytoplasm	0.66
YER163C	CC	cytoplasm	0.66
YGL081W	CC	cytoplasm	0.66
YOL114C	CC	cytoplasm	0.66
YOR022C	CC	cytoplasm	0.66
PSY2	CC	cytoplasm	0.66
RBD2	CC	cytoplasm	0.66
ERR2	CC	cytoplasm	0.66
KEL3	CC	cytoplasm	0.65
YPL088W	CC	cytoplasm	0.65
YPR118W	CC	cytoplasm	0.65
YNL217W	CC	cytoplasm	0.65
YNL274C	CC	cytoplasm	0.65
DCS2	CC	cytoplasm	0.65
YMR110C	CC	cytoplasm	0.65
YMR181C	CC	cytoplasm	0.65
YNL095C	CC	cytoplasm	0.65
YNL115C	CC	cytoplasm	0.65
SRF3	CC	cytoplasm	0.65
YGL007W	CC	cytoplasm	0.65
YGL138C	CC	cytoplasm	0.65
YER186C	CC	cytoplasm	0.65
YFL012W	CC	cytoplasm	0.65
YDL010W	CC	cytoplasm	0.65
YCR024C	CC	cytoplasm	0.65
YDL129W	CC	cytoplasm	0.65
GFD2	CC	cytoplasm	0.65
YBR190W	CC	cytoplasm	0.65
PBP2	CC	cytoplasm	0.65
YBL028C	CC	cytoplasm	0.65
YJR141W	CC	cytoplasm	0.65
YLR125W	CC	cytoplasm	0.65
YLR243W	CC	cytoplasm	0.65
YLR326W	CC	cytoplasm	0.65
YGR012W	CC	cytoplasm	0.65
YHR122W	CC	cytoplasm	0.65
YIR035C	CC	cytoplasm	0.65
YIL103W	CC	cytoplasm	0.65
YPS6	CC	cytoplasm	0.64
YGR031W	CC	cytoplasm	0.64
YHR029C	CC	cytoplasm	0.64
YLR247C	CC	cytoplasm	0.64
YLR177W	CC	cytoplasm	0.64
YLR063W	CC	cytoplasm	0.64
YLR065C	CC	cytoplasm	0.64
YLR016C	CC	cytoplasm	0.64
YLL029W	CC	cytoplasm	0.64
YJR146W	CC	cytoplasm	0.64
YJL218W	CC	cytoplasm	0.64
YBR042C	CC	cytoplasm	0.64
YBR266C	CC	cytoplasm	0.64
UGX2	CC	cytoplasm	0.64
COS7	CC	cytoplasm	0.64
YDR031W	CC	cytoplasm	0.64
YDL027C	CC	cytoplasm	0.64
YFL051C	CC	cytoplasm	0.64
YDR336W	CC	cytoplasm	0.64
APT2	CC	cytoplasm	0.64
YNL157W	CC	cytoplasm	0.64
YML079W	CC	cytoplasm	0.64
YMR002W	CC	cytoplasm	0.64
YOR389W	CC	cytoplasm	0.64
YOR015W	CC	cytoplasm	0.64
YPL141C	CC	cytoplasm	0.64
YPL201C	CC	cytoplasm	0.64
YPL247C	CC	cytoplasm	0.64
YPL136W	CC	cytoplasm	0.63
YPL109C	CC	cytoplasm	0.63
YPL017C	CC	cytoplasm	0.63
PTC5	CC	cytoplasm	0.63
YMR187C	CC	cytoplasm	0.63
YNL045W	CC	cytoplasm	0.63
YEL041W	CC	cytoplasm	0.63
YDR357C	CC	cytoplasm	0.63
AMD2	CC	cytoplasm	0.63
YDR049W	CC	cytoplasm	0.63
YDL237W	CC	cytoplasm	0.63
YBL108W	CC	cytoplasm	0.63
YJR056C	CC	cytoplasm	0.63
YLR255C	CC	cytoplasm	0.63
YLR218C	CC	cytoplasm	0.63
FPR4	CC	cytoplasm	0.63
YHR032W	CC	cytoplasm	0.63
YHR035W	CC	cytoplasm	0.63
YGR210C	CC	cytoplasm	0.63
YJL122W	CC	cytoplasm	0.63
YJL067W	CC	cytoplasm	0.63
YIL096C	CC	cytoplasm	0.63
YHR210C	CC	cytoplasm	0.63
YHR209W	CC	cytoplasm	0.62
SPG1	CC	cytoplasm	0.62
YPS5	CC	cytoplasm	0.62
CRH1	CC	cytoplasm	0.62
YGR201C	CC	cytoplasm	0.62
STP3	CC	cytoplasm	0.62
YLR202C	CC	cytoplasm	0.62
BOP2	CC	cytoplasm	0.62
YKR096W	CC	cytoplasm	0.62
ICT1	CC	cytoplasm	0.62
YJR015W	CC	cytoplasm	0.62
YJR116W	CC	cytoplasm	0.62
RMA1	CC	cytoplasm	0.62
YKL169C	CC	cytoplasm	0.62
YKR043C	CC	cytoplasm	0.62
FMP23	CC	cytoplasm	0.62
YBR052C	CC	cytoplasm	0.62
YAR060C	CC	cytoplasm	0.62
YAL046C	CC	cytoplasm	0.62
YDR003W	CC	cytoplasm	0.62
PST2	CC	cytoplasm	0.62
YDL156W	CC	cytoplasm	0.62
YDL172C	CC	cytoplasm	0.62
YDL199C	CC	cytoplasm	0.62
YDL133W	CC	cytoplasm	0.62
ARP10	CC	cytoplasm	0.62
YDR287W	CC	cytoplasm	0.62
YEL047C	CC	cytoplasm	0.62
YEL057C	CC	cytoplasm	0.62
SPI1	CC	cytoplasm	0.62
YNL035C	CC	cytoplasm	0.62
YNL056W	CC	cytoplasm	0.62
YMR253C	CC	cytoplasm	0.62
YMR209C	CC	cytoplasm	0.62
YML125C	CC	cytoplasm	0.62
YML096W	CC	cytoplasm	0.62
YMR074C	CC	cytoplasm	0.62
RCO1	CC	cytoplasm	0.62
YOR154W	CC	cytoplasm	0.62
YOR121C	CC	cytoplasm	0.62
YOR135C	CC	cytoplasm	0.62
YOR378W	CC	cytoplasm	0.62
YOL124C	CC	cytoplasm	0.62
YNL260C	CC	cytoplasm	0.62
YPL110C	CC	cytoplasm	0.62
YPR045C	CC	cytoplasm	0.62
SET6	CC	cytoplasm	0.61
YPR099C	CC	cytoplasm	0.61
DSE3	CC	cytoplasm	0.61
YOR066W	CC	cytoplasm	0.61
YML036W	CC	cytoplasm	0.61
YMR196W	CC	cytoplasm	0.61
YMR166C	CC	cytoplasm	0.61
YNL040W	CC	cytoplasm	0.61
YER121W	CC	cytoplasm	0.61
YER078C	CC	cytoplasm	0.61
IES5	CC	cytoplasm	0.61
YER071C	CC	cytoplasm	0.61
YEL070W	CC	cytoplasm	0.61
UTR4	CC	cytoplasm	0.61
YDR274C	CC	cytoplasm	0.61
YCR079W	CC	cytoplasm	0.61
YCR007C	CC	cytoplasm	0.61
YBR232C	CC	cytoplasm	0.61
LOT5	CC	cytoplasm	0.61
YKL027W	CC	cytoplasm	0.61
YKL098W	CC	cytoplasm	0.61
YJR003C	CC	cytoplasm	0.61
YJL215C	CC	cytoplasm	0.61
YLL016W	CC	cytoplasm	0.61
YLR241W	CC	cytoplasm	0.61
YGR176W	CC	cytoplasm	0.61
YGR117C	CC	cytoplasm	0.61
YGR110W	CC	cytoplasm	0.61
YGR293C	CC	cytoplasm	0.61
YHR182W	CC	cytoplasm	0.61
YIL001W	CC	cytoplasm	0.6
YHR155W	CC	cytoplasm	0.6
PRY1	CC	cytoplasm	0.6
YIL169C	CC	cytoplasm	0.6
YIR014W	CC	cytoplasm	0.6
RTT102	CC	cytoplasm	0.6
YHL044W	CC	cytoplasm	0.6
TOM71	CC	cytoplasm	0.6
YGR182C	CC	cytoplasm	0.6
VPS65	CC	cytoplasm	0.6
ALT1	CC	cytoplasm	0.6
YLR194C	CC	cytoplasm	0.6
YLR132C	CC	cytoplasm	0.6
EAF6	CC	cytoplasm	0.6
YJR061W	CC	cytoplasm	0.6
YJR124C	CC	cytoplasm	0.6
YKL075C	CC	cytoplasm	0.6
PTC4	CC	cytoplasm	0.6
YAL049C	CC	cytoplasm	0.6
YAL027W	CC	cytoplasm	0.6
YBL100C	CC	cytoplasm	0.6
RMD1	CC	cytoplasm	0.6
YDR051C	CC	cytoplasm	0.6
YDR286C	CC	cytoplasm	0.6
YDR186C	CC	cytoplasm	0.6
YEL073C	CC	cytoplasm	0.6
VAB2	CC	cytoplasm	0.6
YFL061W	CC	cytoplasm	0.6
YGL159W	CC	cytoplasm	0.6
YGL117W	CC	cytoplasm	0.6
YFR024C	CC	cytoplasm	0.6
YGL039W	CC	cytoplasm	0.6
HSD1	CC	cytoplasm	0.6
YNR046W	CC	cytoplasm	0.6
SGT2	CC	cytoplasm	0.6
YPL208W	CC	cytoplasm	0.6
YPL229W	CC	cytoplasm	0.6
YDL063C	CC	cytosolic large ribosomal subunit (sensu Eukarya)	0.91
BCP1	CC	cytosolic large ribosomal subunit (sensu Eukarya)	0.81
YJL122W	CC	cytosolic large ribosomal subunit (sensu Eukarya)	0.77
YJL010C	CC	cytosolic large ribosomal subunit (sensu Eukarya)	0.69
YBL028C	CC	cytosolic large ribosomal subunit (sensu Eukarya)	0.67
YCR055C	CC	cytosolic large ribosomal subunit (sensu Eukarya)	0.62
YGL102C	CC	cytosolic large ribosomal subunit (sensu Eukarya)	0.62
YLR339C	CC	cytosolic large ribosomal subunit (sensu Eukarya)	0.62
KRE33	CC	cytosolic ribosome (sensu Eukarya)	0.83
ASC1	CC	cytosolic small ribosomal subunit (sensu Eukarya)	0.92
YGL102C	CC	cytosolic small ribosomal subunit (sensu Eukarya)	0.65
YBR094W	CC	cytosolic small ribosomal subunit (sensu Eukarya)	0.6
YLR426W	CC	endomembrane system	0.61
OYE2	CC	incipient bud site	0.75
YGR207C	CC	inner membrane	0.73
YJL045W	CC	inner membrane	0.63
TAH18	CC	mediator complex	0.63
YGR207C	CC	mitochondrial inner membrane	0.72
YDR115W	CC	mitochondrial large ribosomal subunit	0.95
SRF3	CC	mitochondrial large ribosomal subunit	0.69
YGR207C	CC	mitochondrial matrix	0.67
YPR004C	CC	mitochondrial matrix	0.67
YOR356W	CC	mitochondrial matrix	0.67
YGR207C	CC	mitochondrial membrane	0.76
YJL045W	CC	mitochondrial membrane	0.71
TOM71	CC	mitochondrial membrane	0.7
YOR356W	CC	mitochondrial membrane	0.68
YPR004C	CC	mitochondrial membrane	0.68
YNL313C	CC	mitochondrial membrane	0.62
CAJ1	CC	mitochondrial membrane	0.62
YBR271W	CC	mitochondrial membrane	0.62
OM45	CC	mitochondrial membrane	0.61
XDJ1	CC	mitochondrial membrane	0.61
YOR052C	CC	mitochondrial membrane	0.61
SRF3	CC	mitochondrial small ribosomal subunit	0.67
YDR128W	CC	nuclear pore	0.63
YLR016C	CC	nucleolus	0.62
YHR100C	CC	nucleolus	0.62
YDR412W	CC	nucleolus	0.61
YJL057C	CC	nucleus	0.88
CWC21	CC	nucleus	0.87
YKL161C	CC	nucleus	0.85
STP3	CC	nucleus	0.83
YHR100C	CC	nucleus	0.83
CWC23	CC	nucleus	0.83
BDF2	CC	nucleus	0.83
YMR124W	CC	nucleus	0.83
YDR341C	CC	nucleus	0.81
EDC3	CC	nucleus	0.8
IES5	CC	nucleus	0.79
YKR011C	CC	nucleus	0.79
FAP1	CC	nucleus	0.79
FMP42	CC	nucleus	0.78
YKL133C	CC	nucleus	0.78
YCR007C	CC	nucleus	0.78
YDR020C	CC	nucleus	0.78
YLR016C	CC	nucleus	0.77
YGR130C	CC	nucleus	0.76
YIL108W	CC	nucleus	0.76
YCR072C	CC	nucleus	0.76
YGL157W	CC	nucleus	0.76
YDR412W	CC	nucleus	0.75
YHR009C	CC	nucleus	0.75
FPR4	CC	nucleus	0.75
YLR177W	CC	nucleus	0.74
YDR532C	CC	nucleus	0.74
YDL072C	CC	nucleus	0.74
YPL146C	CC	nucleus	0.74
YMR226C	CC	nucleus	0.73
YLR352W	CC	nucleus	0.73
YGR210C	CC	nucleus	0.73
COS4	CC	nucleus	0.72
YOL070C	CC	nucleus	0.72
TAH18	CC	nucleus	0.72
TCB3	CC	nucleus	0.71
YGL081W	CC	nucleus	0.71
YBR293W	CC	nucleus	0.71
YLR426W	CC	nucleus	0.71
XDJ1	CC	nucleus	0.71
YJL200C	CC	nucleus	0.7
YGR160W	CC	nucleus	0.7
YGL230C	CC	nucleus	0.7
OYE2	CC	nucleus	0.7
RMD1	CC	nucleus	0.7
DOS2	CC	nucleus	0.7
YDL156W	CC	nucleus	0.7
YGL185C	CC	nucleus	0.7
YMR102C	CC	nucleus	0.7
YOR220W	CC	nucleus	0.7
YPL150W	CC	nucleus	0.7
YOR285W	CC	nucleus	0.69
YNL313C	CC	nucleus	0.69
YGL059W	CC	nucleus	0.69
YDL012C	CC	nucleus	0.69
YGR073C	CC	nucleus	0.69
YLR143W	CC	nucleus	0.69
YLR126C	CC	nucleus	0.69
YKR104W	CC	nucleus	0.68
YKL107W	CC	nucleus	0.68
YGR117C	CC	nucleus	0.68
YHR209W	CC	nucleus	0.68
YIL001W	CC	nucleus	0.68
OM45	CC	nucleus	0.68
YCL046W	CC	nucleus	0.68
YBL054W	CC	nucleus	0.68
YBR025C	CC	nucleus	0.68
SAP1	CC	nucleus	0.68
PSY2	CC	nucleus	0.68
DSE3	CC	nucleus	0.68
YNL157W	CC	nucleus	0.68
YPR115W	CC	nucleus	0.68
YPL105C	CC	nucleus	0.67
YDL124W	CC	nucleus	0.67
YKL171W	CC	nucleus	0.67
IML1	CC	nucleus	0.66
PHO12	CC	nucleus	0.66
YGR283C	CC	nucleus	0.66
FMP21	CC	nucleus	0.66
YFL068W	CC	nucleus	0.66
CAJ1	CC	nucleus	0.66
YPR118W	CC	nucleus	0.66
YOL106W	CC	nucleus	0.66
YEL023C	CC	nucleus	0.65
YDR267C	CC	nucleus	0.65
YAL004W	CC	nucleus	0.65
YDL203C	CC	nucleus	0.65
YHR122W	CC	nucleus	0.65
YDL063C	CC	nucleus	0.64
MCX1	CC	nucleus	0.64
YDR287W	CC	nucleus	0.64
YDR339C	CC	nucleus	0.64
PHM8	CC	nucleus	0.64
YOR315W	CC	nucleus	0.64
YNL050C	CC	nucleus	0.64
YMR291W	CC	nucleus	0.63
YOR093C	CC	nucleus	0.63
STB3	CC	nucleus	0.63
YDR131C	CC	nucleus	0.63
YER139C	CC	nucleus	0.63
TMT1	CC	nucleus	0.63
PBP2	CC	nucleus	0.63
YBR270C	CC	nucleus	0.63
YHR035W	CC	nucleus	0.63
SKG6	CC	nucleus	0.63
YJL084C	CC	nucleus	0.63
YJL068C	CC	nucleus	0.63
CAF17	CC	nucleus	0.63
YJR146W	CC	nucleus	0.62
YLR356W	CC	nucleus	0.62
KOG1	CC	nucleus	0.62
STP4	CC	nucleus	0.62
YDR026C	CC	nucleus	0.62
YDL110C	CC	nucleus	0.62
FMP16	CC	nucleus	0.62
UTR4	CC	nucleus	0.62
YOR378W	CC	nucleus	0.62
YMR315W	CC	nucleus	0.62
YPL279C	CC	nucleus	0.62
YMR233W	CC	nucleus	0.61
YOL163W	CC	nucleus	0.61
YNL187W	CC	nucleus	0.61
YDR196C	CC	nucleus	0.61
AMD2	CC	nucleus	0.61
YFR006W	CC	nucleus	0.61
YFR024C	CC	nucleus	0.61
YER049W	CC	nucleus	0.61
YDL144C	CC	nucleus	0.61
HMRA2	CC	nucleus	0.61
YIL158W	CC	nucleus	0.61
COS6	CC	nucleus	0.61
YLR051C	CC	nucleus	0.61
YLR118C	CC	nucleus	0.61
YJR141W	CC	nucleus	0.61
YKL088W	CC	nucleus	0.6
YLL032C	CC	nucleus	0.6
YLR345W	CC	nucleus	0.6
VPS65	CC	nucleus	0.6
YCR024C	CC	nucleus	0.6
YDL027C	CC	nucleus	0.6
PCS60	CC	nucleus	0.6
YFR012W	CC	nucleus	0.6
YFR011C	CC	nucleus	0.6
YER158C	CC	nucleus	0.6
FIN1	CC	nucleus	0.6
YMR258C	CC	nucleus	0.6
YPR172W	CC	nucleus	0.6
YJL163C	CC	peroxisomal membrane	0.64
OYE2	CC	plasma membrane	0.61
YGR207C	CC	respiratory chain complex II	0.62
YPR004C	CC	respiratory chain complex II	0.62
YOR356W	CC	respiratory chain complex II	0.62
ASC1	CC	ribonucleoprotein complex	0.93
YDR115W	CC	ribonucleoprotein complex	0.92
EDC3	CC	ribonucleoprotein complex	0.91
CWC23	CC	ribonucleoprotein complex	0.89
YKL171W	CC	ribonucleoprotein complex	0.87
XDJ1	CC	ribonucleoprotein complex	0.85
YBR190W	CC	ribonucleoprotein complex	0.85
YMR002W	CC	ribonucleoprotein complex	0.83
YPL146C	CC	ribonucleoprotein complex	0.83
YNL050C	CC	ribonucleoprotein complex	0.82
YMR210W	CC	ribonucleoprotein complex	0.81
RMD1	CC	ribonucleoprotein complex	0.81
YDR357C	CC	ribonucleoprotein complex	0.81
YKL056C	CC	ribonucleoprotein complex	0.81
MBB1	CC	ribonucleoprotein complex	0.81
FPR4	CC	ribonucleoprotein complex	0.8
BCP1	CC	ribonucleoprotein complex	0.8
YDL063C	CC	ribonucleoprotein complex	0.8
FMP42	CC	ribonucleoprotein complex	0.8
FAP1	CC	ribonucleoprotein complex	0.79
YPL105C	CC	ribonucleoprotein complex	0.79
YCR101C	CC	ribonucleoprotein complex	0.79
YGR160W	CC	ribonucleoprotein complex	0.79
YOR004W	CC	ribonucleoprotein complex	0.76
YDL025C	CC	ribonucleoprotein complex	0.75
YDR341C	CC	ribonucleoprotein complex	0.75
YGL102C	CC	ribonucleoprotein complex	0.73
NRP1	CC	ribonucleoprotein complex	0.72
MCX1	CC	ribonucleoprotein complex	0.72
YHR209W	CC	ribonucleoprotein complex	0.7
YLR327C	CC	ribonucleoprotein complex	0.68
YLR051C	CC	ribonucleoprotein complex	0.67
YLR022C	CC	ribonucleoprotein complex	0.67
IML1	CC	ribonucleoprotein complex	0.67
YBL081W	CC	ribonucleoprotein complex	0.67
YER036C	CC	ribonucleoprotein complex	0.67
CWC21	CC	ribonucleoprotein complex	0.66
CAJ1	CC	ribonucleoprotein complex	0.66
YGR210C	CC	ribonucleoprotein complex	0.66
YHL018W	CC	ribonucleoprotein complex	0.64
YHR020W	CC	ribonucleoprotein complex	0.64
YBR270C	CC	ribonucleoprotein complex	0.64
YOL087C	CC	ribonucleoprotein complex	0.64
YCR055C	CC	ribonucleoprotein complex	0.63
YJL122W	CC	ribonucleoprotein complex	0.63
YJR141W	CC	ribonucleoprotein complex	0.63
YKL023W	CC	ribonucleoprotein complex	0.63
SRF3	CC	ribonucleoprotein complex	0.61
YPL067C	CC	ribonucleoprotein complex	0.61
YEL023C	CC	ribonucleoprotein complex	0.6
YAE1	CC	ribonucleoprotein complex	0.6
YDR128W	CC	ribosome	0.68
RBG1	CC	ribosome	0.64
YKR043C	CC	ribosome	0.64
OYE2	CC	site of polarized growth (sensu Fungi)	0.83
CAF17	CC	site of polarized growth (sensu Fungi)	0.66
CWC23	CC	small nuclear ribonucleoprotein complex	0.64
CWC23	CC	snRNP U5	0.76
CWC23	CC	spliceosome complex	0.68
YGR207C	CC	succinate dehydrogenase complex (ubiquinone)	0.62
YOR356W	CC	succinate dehydrogenase complex (ubiquinone)	0.62
YPR004C	CC	succinate dehydrogenase complex (ubiquinone)	0.62
YLR352W	CC	ubiquitin ligase complex	0.65
TVP18	CC	vacuolar membrane	0.7
YGL117W	CC	vacuolar membrane	0.6
FMP23	CC	vacuolar membrane	0.6
YBR077C	CC	vacuolar membrane (sensu Fungi)	0.64
TVP18	CC	vacuolar membrane (sensu Fungi)	0.63
COS5	CC	vacuole (sensu Fungi)	0.6
