# Supplementary material for: Genome wide prediction of protein function via a generic knowledge discovery approach based on evidence integration
Source: BMC Bioinformatics. 2006 May 25;7:268. doi: 10.1186/1471-2105-7-268 (PMC1481625; doi:10.1186/1471-2105-7-268)
Supplement: Additional File 11 — Source. Source codes for cross validation, neural network training and random data sampling. [file 1471-2105-7-268-S11.txt]

%****************************************************************************
%              	SUPPLEMENTARY INFORMATION FOR XIONG'S PAPER   
%                          Source code file 
% 
%  This package contains several source code files, which could be run in Matlab
%  with neural network toolbox.
%     
%     	cv.m
%     	nn_train.m
%     	nn_class.m
%     	splitdata.m
%	accu_calcu.m
%     	cv_sampling.m
%   
%     
% 	Any comments or suggestions, Please contact: 
%  	laserxiong@gmail.com, or xiongjh77@163.com 
%****************************************************************************

%****************************************************************************
%  	cv.m
%  	CROSS VALIDATION FOR NEURAL NETWORK CLASSIFICATION
%****************************************************************************
clear;

% To deal with imbalanced data for classification,screen dataset scaling parameters for under-sampling 
n1_tbl=[1,2,4,8,16]; 
n2_tbl=[1,2,4,8,16]; 

% set repeat times for cross validation
r=20;			

% set index for extract evidence combination vector for neural network input vector 
index=[4:19];  

% aap_anp_id=1 : aggressive prediction, aap_anp_id=2 : normal prediction
for aap_anp_id=1:2      

    % for every GO category to predict, 1: BP, 2: MF, 3: CC
    for ontology_type=1:3      

        % load evidence combination data which prediction hold variant distance=0
        % data format: tbl_id, ORF1_id, GO_term,  evidence combination vector..., ref to Table 3 in the paper manuscript
        load([num2str(aap_anp_id),'_',num2str(ontology_type),'.mat']);

	% data1 is evidence combination data which prediction hold variant distance=0
        [ss1,ss2]=size(data1);	
	
        % data0 is evidence combination data which prediction hold variant distance>0
        [ss3,ss2]=size(data0);  
           
        % form the dataset (16 features as neural network input, one classification label as output node
        data=[data1(:,index),ones(ss1,1);data0(:,index),zeros(ss3,1)]; 
        clear data1; clear data0;
        
        % Calculate numbers of examples and features
        [n_examples, data_col] = size(data);
        n_features = data_col - 1;

        % normalize the data
        [data(:,1:n_features),meanp_all,stdp_all]=prestd(data(:,1:n_features));
        clear meanp_all; clear stdp_all;
        
        % screen number of hiden layer nodes in BP neural network 
        for nodes=[16,18,20]		             
           
             for n1_ii=1:5              
                n1=n1_tbl(n1_ii);
                for n2_ii=1:5            
                    n2=n2_tbl(n2_ii);
                   
                    % repeat cross validation
                    for net_sn=1:r            
                       
                        % result of neural network training is save to a file
                        fname=['result_',num2str(aap_anp_id),'_',num2str(ontology_type),'_',num2str(nodes),'_',num2str(n1),'_',num2str(n2),'_',num2str(net_sn),'.mat'];
                       
			% train neural network
                        nn_train(data,n_features,nodes,data_col,fname,n1,n2);
                    end
                end
            end
        end
    end
end

% end of cv.m

%****************************************************************************
%  	nn_train.m
%  	NEURAL NETWORK TRAINING
%****************************************************************************

function yy=nn_train(the_data,the_n_features,nodes,col_num,filename,n1,n2)

n_features=the_n_features;

% randomly separate test dataset from 10% of the total dataset, remained part is train and validation dataset.
[tr_val, test] = splitdata(the_data, 10); 
clear the_data;

% use function cv_sampling to do under-sampling 
tr_raw=cv_sampling(tr_val,col_num,n1,n2);
clear tr_val;

% randomly separate validation dataset from 10% of train and validation dataset
[tr, val] = splitdata(tr_raw, 10);  
clear tr_raw;

% set neural network parameters
info.no_class = 1;	% number of classes
info.hidd = nodes;	% number of hidden neurons
info.epochs = 100;	% max number of training epochs
info.show = 10;		% epochs of display training results  
info.max_fail = 5;	% condition for stop the training

% train the neural network                     
[trash, net,net_tr]=nn_class(tr,val,[],info);

% get neural network classification results on the test set
an = sim(net,test(:,1:n_features)');

t = (test(:,n_features+1))';
[san1,san2]=size(an);

k=[0:0.01:1];		% k is defined in the paper text.                                  
lenk=length(k);
bn=zeros(lenk,san2);
accuracy=zeros(1,lenk); 
coverage=zeros(1,lenk); 
[temp,sizeofk]=size(k);
for jj=1:sizeofk                           
  for ii=1:san2
     if an(ii)<k(jj)
        bn(jj,ii)=0;
     else
        bn(jj,ii)=1;
     end
  end
  [temp, conf_table] = accu_calcu(bn(jj,:),t);
  if isempty(conf_table)==0
      accuracy(jj)= conf_table(2,2) /( conf_table(1,2)+conf_table(2,2) );
      coverage(jj)= conf_table(2,2) /( conf_table(2,1)+conf_table(2,2) ); 
  end
end

save(filename,'net','net_tr','accuracy','coverage');
return

% end of nn_train.m

%****************************************************************************
%  	nn_class.m
%  	
%	NEURAL NETWORK CLASSIFICATION
%       run with Matlab Neural Network Toolbox 
%****************************************************************************

function [pred, net,net_tr]=nn_class(trn,val,tst,info)

s=size(trn);
block=[trn;val];
hidd=info.hidd;
no_class=info.no_class;

net=newff([min(block(:,1:s(2)-no_class));max(block(:,1:s(2)-no_class))]',[hidd no_class],{'tansig','purelin'},'trainlm');
	
VV.P=val(:,1:s(2)-no_class)';
VV.T=val(:,s(2)-no_class+1:s(2))';
if isempty(tst)==0
   TV.P=tst(:,1:s(2)-no_class)';
   TV.T=tst(:,s(2)-no_class+1:s(2))';
end
net.trainParam.epochs = info.epochs;
net.trainParam.show = info.show;
net.trainParam.max_fail=info.max_fail;
[net, net_tr] = train(net,trn(:,1:s(2)-no_class)',trn(:,s(2)-no_class+1:s(2))',[],[],VV,TV);

if isempty(tst)==0
   pred = sim(net,tst(:,1:s(2)-no_class)')';
else
   pred=[];
end
return;

% end of nn_class.m

%****************************************************************************
%  	splitdata.m
%
%  	SPLIT THE DATASET FOR NEURAL NETWORK CLASSIFICATION
%****************************************************************************

function [test, train]=divideset(data,t)

[x, y]=size(data);
rnd=rand(1,x);
[rnds, srt]=sort(rnd);
t=round(x*t/100);
trn=find(rnd<rnds(t));
tst=find(rnd>=rnds(t));
train=data(trn,:);
test=data(tst,:);
return

% end of splitdata.m

%****************************************************************************
%  	accu_calcu.m
%  	
%	calculating the precision of prediction,
% 	conf_table is a matrix with element conf_table(i,j) showing
% 	how many examples from class 'i' were predicted to be of class 'j'
%****************************************************************************

function [acc, conf_table] = accu_calcu(prediction,true)

u = unique(true);
for i=1:length(u)
   for j=1:length(u)
      conf_table(i,j) = length(find(prediction == u(j) & true == u(i)));
   end
end
acc=sum(diag(conf_table))/length(true);
return

% end of accu_calcu.m

%****************************************************************************
%  	cv_sampling.m
%
%  	sampling for deal with imbalanced data
%****************************************************************************

function tr=cv_sampling(tr_raw,col_num,n1,n2);  
 
% under-sampling 
n1=1/n1;    	
n=[n1,n2];

class_label_col=col_num;         
[s1,temp]=size(tr_raw);
sum=zeros(1,2); 
data=cell(1,2);
data_new=cell(1,2);
for ii=1:s1
    if tr_raw(ii,class_label_col)==0
        sum(2)=ii-1;                    
        sum(1)=s1-sum(2);                
        data{1}=tr_raw(ii:s1,:);
        data{2}=tr_raw(1:(ii-1),:);
        clear tr_raw;
        break;
    end
end
disp(['original size: set1: ',num2str(sum(2)),' , set0: ',num2str(sum(1))]);
new(1)=round(n(1)*sum(1));    
new(2)=round(n(2)*sum(2)); 
for ii=1:2
    data_temp=[];  index=[];
    if new(ii)<sum(ii)
        index=floor(sum(ii)*rand(1,new(ii)));  
        findd=find(index==0);
        if length(findd)>0
            index(findd)=1;
        end
        data_temp=data{ii};
        data_new{ii}=data_temp(index,:);
    elseif new(ii)>sum(ii)
        while (   new(ii)-sum(ii)  ) >= sum(ii)
            data{ii}=[ data{ii}; data{ii} ];
            sum(ii)=2*sum(ii);
        end
        add=new(ii)-sum(ii);
        add_index=round( sum(ii)*rand(1,add ) );
        data_temp=data{ii};
        data_new{ii}=[data_temp; data_temp(add_index,:)];
    else 
        data_new{ii}=data{ii};    
    end
end
tr=[ data_new{2};  data_new{1} ];
disp(['new size: set1: ',num2str(new(2)),' , set0: ',num2str(new(1))]);
return

% end of cv_sampling.m
